# Supplementary material for: The causality between gut microbiome and liver cirrhosis: a bi-directional two-sample Mendelian randomization analysis
Source: Front Microbiol. 2023 Oct 18;14:1256874. doi: 10.3389/fmicb.2023.1256874 (PMC10619669; doi:10.3389/fmicb.2023.1256874)
Supplement: Supplementary Table 1 — Overview of the source of cirrhosis data. This table is the information about the sources of GWAS data. [file Table_1.XLSX]

## Sheet: Sheet1
Overview of the source of cirrhosis data
Trait	Source	Sample size	Case	Control	Number of SNPs	Population	website
Cirrhosis(K74)	FINNGEN	334553	1602	332951	20169350	European	https://www.finngen.fi/en/access_results
Primary biliary cirrhosis	FINNGEN	257578	497	257081	20166453	European	https://www.finngen.fi/en/access_results
Alcoholic cirrhosis	Buch et al	4208	1860	2348	6770425	European	http://gengastro.med.tudresden.de/suppl/alc_cirrhosis/
