# Supplementary material for: The causality between gut microbiome and liver cirrhosis: a bi-directional two-sample Mendelian randomization analysis
Source: Front Microbiol. 2023 Oct 18;14:1256874. doi: 10.3389/fmicb.2023.1256874 (PMC10619669; doi:10.3389/fmicb.2023.1256874)
Supplement: Supplementary Table 2 — The instrumental variables of gut microbiome. The instrumental variables of gut microbiome were filtered under the condition that P-value is < 1*10−5, r2 = 0.01, and kb = 500. [file Table_2.XLSX]

## Sheet: Supplementary Table 1
The instrument variates of gut microbiome
SNP	Exposure	Chr	Pos	Other_allele	Effect_allele	Beta	SE	Pval	Samplesize
rs182549	class.Actinobacteria	2	136616754	T	C	0.111489	0.012066	3.79e-20	16313
rs6730157	class.Actinobacteria	2	135907088	A	G	0.107534	0.0119089	2.43e-19	16313
rs6660520	class.Actinobacteria	1	207003553	G	A	0.0711483	0.0134495	1.11e-07	16308
rs8047955	class.Actinobacteria	16	81776768	G	A	0.0575816	0.0116762	8.34e-07	16306
rs7322849	class.Actinobacteria	13	112859829	C	T	0.0944467	0.0192976	6.21e-07	16313
rs72767435	class.Actinobacteria	15	94852795	C	T	-0.126352	0.0273626	2.57e-06	12898
rs134366	class.Actinobacteria	22	35567355	A	G	0.111877	0.023501	1.5e-06	14302
rs10841473	class.Actinobacteria	12	20378911	C	G	-0.0583765	0.0123353	2.59e-06	16311
rs11745923	class.Actinobacteria	5	475408	T	G	0.0563759	0.0115529	1.58e-06	16312
rs1515761	class.Actinobacteria	10	126110032	C	T	0.0762317	0.0169884	4.96e-06	15525
rs1961273	class.Actinobacteria	2	137602926	T	C	0.0602969	0.0126047	1.75e-06	16313
rs12899991	class.Actinobacteria	15	49208992	T	A	0.0719923	0.0154661	4.03e-06	16182
rs12049045	class.Actinobacteria	1	114665485	G	A	0.0510452	0.0114325	8.63e-06	16311
rs35564151	class.Actinobacteria	2	135372951	A	G	0.05389	0.0114886	1.87e-06	16182
rs1376754	class.Actinobacteria	2	161611969	A	G	0.0509242	0.0112503	6.71e-06	16182
rs11655079	class.Actinobacteria	17	75348675	C	T	-0.0560674	0.0124286	5.93e-06	16309
rs7700479	class.Actinobacteria	5	18019549	A	T	-0.0769653	0.0173933	8.62e-06	16313
rs80083040	class.Actinobacteria	8	65654844	G	T	0.155784	0.0348017	8.62e-06	8003
rs961091	class.Actinobacteria	7	95654718	A	G	0.0501255	0.011255	8.68e-06	16311
rs4945008	class.Actinobacteria	11	71221248	G	A	0.0540741	0.0121393	5.39e-06	16313
rs857444	class.Actinobacteria	6	14617591	T	C	0.0509553	0.011539	8.92e-06	16312
rs9813022	class.Alphaproteobacteria	3	13726736	G	A	-0.0751277	0.0153867	1.05e-06	9593
rs76784716	class.Alphaproteobacteria	2	169033340	G	A	0.133271	0.0267738	5.09e-07	9593
rs140912403	class.Alphaproteobacteria	9	95517807	T	C	-0.160677	0.0317708	6.2e-07	8520
rs34569731	class.Alphaproteobacteria	2	75630344	G	A	0.0705145	0.0157564	7.38e-06	9115
rs10803434	class.Alphaproteobacteria	1	14238305	T	A	-0.0692742	0.0148866	3.55e-06	9115
rs55876211	class.Alphaproteobacteria	3	84471266	T	C	-0.080811	0.0184159	7.54e-06	9589
rs7960664	class.Alphaproteobacteria	12	89471235	A	G	0.0969489	0.0215149	8.84e-06	9596
rs17061716	class.Alphaproteobacteria	3	59982336	C	G	0.0927341	0.0207569	9.33e-06	9465
rs12977163	class.Alphaproteobacteria	19	28641647	C	G	0.0690234	0.0153829	7.14e-06	9115
rs62285697	class.Alphaproteobacteria	3	176407911	T	C	0.0805256	0.0180912	9.76e-06	9115
rs2952251	class.Bacilli	8	10143164	G	A	-0.0598868	0.0123903	1.08e-06	17360
rs77558518	class.Bacilli	5	174173171	G	A	-0.107255	0.0222879	1.34e-06	15836
rs57872228	class.Bacilli	1	200418805	T	C	-0.0714773	0.0146647	9.22e-07	17375
rs35344081	class.Bacilli	16	991253	A	G	0.0619529	0.0127066	1.01e-06	17374
rs78938557	class.Bacilli	7	36349586	C	T	0.108007	0.0232858	1.07e-06	15226
rs11730038	class.Bacilli	4	98049499	A	G	-0.0630747	0.0128717	1.96e-06	17377
rs76717940	class.Bacilli	3	94153993	A	T	0.156331	0.0325945	1.07e-06	8017
rs1962325	class.Bacilli	3	4800550	G	C	0.0554219	0.0114789	1.38e-06	17356
rs74352383	class.Bacilli	6	67570929	A	T	-0.104496	0.0217083	1.53e-06	16519
rs9581006	class.Bacilli	13	24973509	T	C	0.225309	0.0467697	1.79e-06	4253
rs11110282	class.Bacilli	12	100585559	G	A	-0.101189	0.0217379	4.85e-06	16026
rs4028634	class.Bacilli	17	40835649	C	T	0.0520614	0.0109842	2.21e-06	17377
rs694949	class.Bacilli	15	58738075	G	A	-0.081146	0.0180042	7.6e-06	16600
rs12797734	class.Bacilli	11	8332350	C	T	0.0572158	0.0126793	7.21e-06	16902
rs28564647	class.Bacilli	9	101101172	G	T	-0.0613034	0.0137579	7.81e-06	17368
rs7666190	class.Bacilli	4	151687420	A	C	-0.104044	0.0247934	8.47e-06	10436
rs4459992	class.Bacilli	4	7431487	C	T	0.0535854	0.0116362	4.3e-06	17362
rs34989881	class.Bacilli	19	51959855	G	A	0.111056	0.0246039	6.55e-06	12966
rs111552159	class.Bacilli	4	184681021	G	C	0.128032	0.0286921	9.13e-06	11350
rs13068444	class.Bacilli	3	64398863	G	A	0.0601035	0.0136407	9.53e-06	17260
rs1595463	class.Bacilli	2	231723657	A	C	0.0476864	0.0108547	7.97e-06	17358
rs74663707	class.Bacilli	3	184371224	T	C	0.0979154	0.0224074	8.46e-06	15769
rs55773148	class.Bacteroidia	13	70523029	A	G	-0.121514	0.0236759	3.9e-07	11349
rs7631304	class.Bacteroidia	3	89339527	A	G	-0.0645771	0.0132957	8.37e-07	18334
rs73975615	class.Bacteroidia	17	6461200	A	G	-0.207018	0.0442633	1.22e-06	3350
rs111845179	class.Bacteroidia	14	59317502	C	T	0.102648	0.0213843	9.24e-07	16393
rs2032750	class.Bacteroidia	2	53831026	C	T	-0.0508393	0.0106807	1.92e-06	17853
rs7546249	class.Bacteroidia	1	176792690	A	T	-0.0567113	0.0118386	1.55e-06	18333
rs929878	class.Bacteroidia	16	74290641	T	C	-0.0548532	0.012153	4.73e-06	18334
rs13291169	class.Bacteroidia	9	116888284	G	C	0.0689676	0.0148765	3.75e-06	17513
rs17343978	class.Bacteroidia	22	27433885	C	A	-0.0552057	0.0120278	8.36e-06	18334
rs72706335	class.Bacteroidia	1	157495438	C	T	-0.22241	0.0493458	7.66e-06	3819
rs11146701	class.Bacteroidia	10	39062269	G	A	0.0473596	0.010541	7.08e-06	18220
rs62531359	class.Bacteroidia	8	70916181	G	T	0.0655728	0.0149891	9.09e-06	18320
rs4146051	class.Bacteroidia	2	213189994	G	A	-0.107377	0.0245661	8.76e-06	11372
rs79585701	class.Bacteroidia	8	13110185	C	A	0.0646823	0.0149628	9.99e-06	18334
rs4916508	class.Bacteroidia	3	195936789	A	G	-0.0466729	0.0105312	8.47e-06	18324
rs62575403	class.Bacteroidia	9	136493820	T	C	0.140055	0.0311128	7.06e-06	9668
rs4033856	class.Betaproteobacteria	4	45642485	T	C	0.0832423	0.0167237	5.17e-07	15945
rs2367850	class.Betaproteobacteria	3	193456274	C	G	0.064006	0.0130374	9.12e-07	16717
rs12467854	class.Betaproteobacteria	2	239888758	C	G	0.0641363	0.0131766	1.1e-06	17038
rs6087811	class.Betaproteobacteria	20	30596130	G	T	-0.0978177	0.0198522	7.44e-07	16184
rs62395635	class.Betaproteobacteria	5	173497796	C	T	0.109741	0.0236	2.94e-06	15108
rs2613606	class.Betaproteobacteria	7	111285025	T	C	-0.0513106	0.0109091	2.2e-06	17146
rs1928341	class.Betaproteobacteria	1	153240013	G	A	0.0525581	0.0110408	2.02e-06	17150
rs72747231	class.Betaproteobacteria	9	84206018	G	C	-0.137281	0.0290338	2.06e-06	11344
rs11128180	class.Betaproteobacteria	3	70592215	G	A	0.0592944	0.0128769	3.67e-06	17151
rs2321387	class.Betaproteobacteria	13	58689340	A	G	-0.0494596	0.0109424	5.8e-06	17149
rs1511453	class.Betaproteobacteria	4	23588462	G	A	0.0923492	0.0199158	4.76e-06	17085
rs9964679	class.Betaproteobacteria	18	26569901	G	A	0.052911	0.0114866	4.85e-06	17151
rs56386628	class.Betaproteobacteria	8	112732674	T	C	-0.0622252	0.0135688	5.87e-06	17147
rs320161	class.Betaproteobacteria	9	104899117	G	A	0.0572286	0.01262	7.33e-06	17035
rs75242906	class.Betaproteobacteria	15	56786407	T	C	-0.121083	0.028075	9.27e-06	10803
rs6815608	class.Clostridia	4	152131744	C	T	0.103803	0.0210883	4.02e-07	16731
rs112334273	class.Clostridia	21	40703251	A	G	0.0641008	0.0127404	3.81e-07	18217
rs6814436	class.Clostridia	4	161507301	C	T	0.0739995	0.0150815	9.65e-07	18336
rs72915163	class.Clostridia	18	48792829	C	T	-0.0581025	0.0120557	1.34e-06	18317
rs2273429	class.Clostridia	14	52494072	G	A	-0.0724037	0.0153105	4.52e-06	18337
rs10774377	class.Clostridia	12	5942519	G	A	0.052659	0.0113858	3.24e-06	18330
rs13179700	class.Clostridia	5	149077788	C	T	0.0511937	0.0109569	3.37e-06	18338
rs6934062	class.Clostridia	6	163743050	C	G	0.0524406	0.0116115	6.53e-06	17859
rs1842454	class.Clostridia	5	105060362	A	G	-0.0547202	0.0127338	8.72e-06	18340
rs10209007	class.Clostridia	2	231676041	C	G	0.0794173	0.0182427	9.89e-06	17812
rs76767978	class.Clostridia	3	131371980	A	G	0.0698882	0.0156319	8.4e-06	18329
rs13105690	class.Clostridia	4	7420184	C	T	-0.0529097	0.011818	8.78e-06	18340
rs76860606	class.Clostridia	6	12397187	G	C	0.0947036	0.0225117	7.53e-06	17579
rs72738886	class.Clostridia	5	35770550	C	T	0.086617	0.0190393	8.24e-06	16934
rs7269302	class.Clostridia	20	50803760	T	A	-0.0963981	0.0212007	9.04e-06	17405
rs6797343	class.Clostridia	3	89268714	T	G	0.0592279	0.0134556	9.36e-06	18340
rs13421739	class.Clostridia	2	116724915	G	C	0.0888472	0.0179655	9.54e-06	18340
rs719099	class.Coriobacteriia	10	65799217	G	A	0.0778402	0.0155815	5.43e-07	17687
rs240104	class.Coriobacteriia	1	176571431	C	T	-0.0603429	0.0126849	1.52e-06	17577
rs11250875	class.Coriobacteriia	10	1922731	C	T	0.06075	0.0130939	4.83e-06	17690
rs34739816	class.Coriobacteriia	17	37376685	T	G	0.0965017	0.0207666	3.88e-06	16593
rs76779974	class.Coriobacteriia	5	125460084	G	C	0.0774888	0.0171877	5.63e-06	16419
rs80046645	class.Coriobacteriia	5	459415	G	C	0.25584	0.0561995	4.66e-06	3204
rs45480394	class.Coriobacteriia	19	55857777	G	T	-0.0504262	0.0113307	9.71e-06	17413
rs1816223	class.Coriobacteriia	12	11494021	G	A	-0.0586265	0.0129006	4.84e-06	17688
rs7898585	class.Coriobacteriia	10	5644995	C	T	0.0731501	0.0164186	5.25e-06	17691
rs67561917	class.Coriobacteriia	20	62072077	G	A	-0.0714367	0.0154113	5.39e-06	17333
rs3025411	class.Coriobacteriia	9	136512906	G	A	0.0926543	0.0209468	8.27e-06	15671
rs11656361	class.Coriobacteriia	17	8121332	C	A	0.0773006	0.017553	8.02e-06	16665
rs1397793	class.Coriobacteriia	5	90471451	A	G	-0.0498855	0.0112446	9.77e-06	17527
rs11073596	class.Coriobacteriia	15	86433579	G	T	0.0510212	0.0114339	8.14e-06	17527
rs2442778	class.Coriobacteriia	3	11654412	A	G	-0.116408	0.0258545	9.03e-06	13472
rs7540303	class.Coriobacteriia	1	179629191	T	C	0.0483227	0.0109062	9.62e-06	17691
rs62448869	class.Coriobacteriia	7	24464799	A	T	-0.0486059	0.0108982	7.87e-06	17527
rs13307134	class.Coriobacteriia	7	105084680	T	C	0.0565686	0.0126265	7.8e-06	17527
rs4880783	class.Coriobacteriia	10	1223742	T	G	0.056503	0.0125055	5.9e-06	17691
rs12974142	class.Coriobacteriia	19	52895166	A	G	0.0789796	0.0177205	8.51e-06	17413
rs8010111	class.Coriobacteriia	14	39660509	A	G	-0.103377	0.0229286	6.9e-06	15996
rs6058181	class.Deltaproteobacteria	20	33694801	T	C	0.0825716	0.0165958	3.4e-07	15100
rs4506934	class.Deltaproteobacteria	17	2856662	T	C	-0.0936514	0.02012	3.59e-06	15061
rs17791387	class.Deltaproteobacteria	9	81834426	G	A	-0.0735881	0.0154246	1.6e-06	15071
rs2838334	class.Deltaproteobacteria	21	45064961	A	G	0.0561722	0.0124124	5.45e-06	15168
rs9928243	class.Deltaproteobacteria	16	71541641	A	C	-0.0538457	0.0117718	5.02e-06	15167
rs11599763	class.Deltaproteobacteria	10	11855599	C	T	-0.0544219	0.0117397	3.94e-06	15168
rs112381107	class.Deltaproteobacteria	9	15269705	T	C	0.206594	0.0456908	4.63e-06	4457
rs17084793	class.Deltaproteobacteria	18	69312914	A	G	-0.0710762	0.015953	5.69e-06	15164
rs2692012	class.Deltaproteobacteria	1	203991605	G	A	0.110335	0.0253336	3.14e-06	13104
rs1035691	class.Deltaproteobacteria	11	10658735	G	A	-0.055176	0.0121602	9.65e-06	15168
rs62020470	class.Deltaproteobacteria	15	96161065	G	A	-0.0585411	0.0129358	4.85e-06	15168
rs16851319	class.Deltaproteobacteria	1	203308383	C	G	-0.0705516	0.0150849	5.68e-06	15154
rs3935584	class.Deltaproteobacteria	2	233929283	T	C	-0.0523485	0.011566	7.5e-06	15166
rs55744759	class.Deltaproteobacteria	8	57867671	G	A	-0.0779693	0.0170738	7.31e-06	15168
rs62504403	class.Erysipelotrichia	8	38803551	T	C	0.0681159	0.0127883	1.12e-07	16981
rs7234058	class.Erysipelotrichia	18	5830507	C	T	-0.0945759	0.0194091	9.12e-07	16874
rs17530232	class.Erysipelotrichia	13	40385457	G	A	0.10305	0.0224648	2.79e-06	16622
rs2300774	class.Erysipelotrichia	3	195793712	A	G	0.0524152	0.0106784	8.95e-07	18216
rs35161940	class.Erysipelotrichia	17	70327224	C	T	-0.0806041	0.0167641	1.85e-06	18213
rs10781552	class.Erysipelotrichia	10	133897233	T	C	-0.0552212	0.0116074	2.33e-06	17789
rs8003149	class.Erysipelotrichia	14	56156504	T	C	0.0538798	0.0116888	4.08e-06	18213
rs4078432	class.Erysipelotrichia	14	48997206	T	C	-0.0608929	0.0133764	4.23e-06	17789
rs1074800	class.Erysipelotrichia	5	3002546	G	A	0.0492438	0.010887	6.15e-06	17789
rs56970041	class.Erysipelotrichia	14	80357610	G	T	0.0724144	0.0164471	5.4e-06	18217
rs7826267	class.Erysipelotrichia	8	2954952	G	T	-0.0839071	0.0199131	9.28e-06	17586
rs1884466	class.Erysipelotrichia	1	64139196	T	C	-0.0475363	0.0106939	9.53e-06	18205
rs290833	class.Erysipelotrichia	1	97457427	G	T	-0.0497374	0.0111376	8.03e-06	17789
rs6706173	class.Gammaproteobacteria	2	167986992	C	A	0.074251	0.0146392	1.99e-07	16020
rs11181912	class.Gammaproteobacteria	12	43572952	A	G	-0.0579153	0.0118796	9.95e-07	16017
rs79795896	class.Gammaproteobacteria	18	48185248	G	A	-0.15921	0.0351373	7.92e-06	7577
rs2234691	class.Gammaproteobacteria	10	48385682	C	T	0.0762905	0.0171962	8.39e-06	16011
rs6469506	class.Gammaproteobacteria	8	115123937	A	T	0.0541424	0.0116333	3.29e-06	16023
rs12404135	class.Gammaproteobacteria	1	186502694	G	A	-0.0788843	0.0172415	8.89e-06	15231
rs9973122	class.Gammaproteobacteria	18	75633634	A	T	0.0740614	0.0162596	6.77e-06	15650
rs9494710	class.Gammaproteobacteria	6	137612554	T	C	-0.0549673	0.0120924	4.55e-06	15650
rs75101789	class.Gammaproteobacteria	3	18615903	T	C	0.0729012	0.0163003	8.79e-06	16024
rs2825714	class.Lentisphaeria	21	21023966	G	A	-0.13741	0.0289246	1.72e-06	4734
rs17114848	class.Lentisphaeria	15	25162535	A	G	0.152377	0.0324332	4.06e-06	4734
rs77599476	class.Lentisphaeria	20	61394262	G	A	0.230292	0.0480168	1.86e-06	3722
rs11770843	class.Lentisphaeria	7	146795379	T	C	0.109431	0.0234879	1.91e-06	4705
rs72640280	class.Lentisphaeria	1	11943792	G	A	0.220207	0.0486196	5.18e-06	3816
rs62570196	class.Lentisphaeria	9	111086170	T	C	-0.21635	0.0439866	1.08e-06	3712
rs2731834	class.Lentisphaeria	5	94720245	G	C	0.109438	0.023693	4.24e-06	4733
rs2031282	class.Lentisphaeria	13	20687179	G	A	0.122369	0.0270329	4.38e-06	4734
rs1002941	class.Lentisphaeria	15	101242690	A	G	0.105025	0.0233484	8.15e-06	4734
rs73113483	class.Lentisphaeria	3	6223568	A	T	-0.131217	0.0288713	8.66e-06	4718
rs9864379	class.Melainabacteria	3	14306949	C	T	-0.159735	0.0292553	5.36e-08	5777
rs11150282	class.Melainabacteria	16	80493705	C	T	0.0989488	0.0196972	6.03e-07	5873
rs16851659	class.Melainabacteria	1	230523039	C	G	-0.0896103	0.0186432	1.27e-06	5884
rs73074665	class.Melainabacteria	7	20010624	T	A	0.166216	0.0355728	2.87e-06	5758
rs4129395	class.Melainabacteria	9	115975389	A	G	0.0896187	0.0185106	1.48e-06	5887
rs79790072	class.Melainabacteria	15	100747683	C	T	0.226722	0.0487841	3.29e-06	4107
rs10738747	class.Melainabacteria	9	26184578	A	G	0.0814624	0.0184409	9.96e-06	5884
rs1221147	class.Melainabacteria	9	122046549	A	T	0.123968	0.0278958	7.11e-06	5768
rs113884518	class.Melainabacteria	9	24648997	C	T	-0.205352	0.0454982	8.06e-06	4442
rs789069	class.Melainabacteria	18	1008278	C	A	-0.103539	0.0234287	6.85e-06	5879
rs367480	class.Melainabacteria	11	2937631	A	G	-0.083758	0.0185796	8.2e-06	5887
rs28678345	class.Melainabacteria	17	53906328	C	T	0.214848	0.0470878	6.69e-06	4323
rs10148250	class.Melainabacteria	14	107061448	A	G	0.0861928	0.0193381	8.67e-06	5453
rs10202904	class.Methanobacteria	2	125440268	G	T	-0.121754	0.0235357	3.01e-07	3695
rs73457410	class.Methanobacteria	13	41956181	G	A	0.21534	0.0436695	1.41e-06	3498
rs6776814	class.Methanobacteria	3	15053083	C	T	-0.199566	0.0411825	1.63e-06	3385
rs894996	class.Methanobacteria	4	104418307	A	C	0.216999	0.0449076	1.88e-06	3582
rs75208022	class.Methanobacteria	12	21338861	T	C	-0.227245	0.048763	5.92e-06	3203
rs12825290	class.Methanobacteria	12	43701132	G	C	-0.216781	0.0493496	6.08e-06	3144
rs56131665	class.Methanobacteria	5	178160975	A	G	0.178661	0.039298	6.18e-06	3572
rs11018665	class.Methanobacteria	11	89349287	T	A	0.111465	0.0250516	6.52e-06	3698
rs4257531	class.Methanobacteria	3	2086167	A	G	0.164498	0.0364959	7.44e-06	3162
rs6508769	class.Methanobacteria	19	28827760	C	T	0.153519	0.0344519	8.23e-06	3319
rs73068003	class.Methanobacteria	7	10773932	T	G	-0.15814	0.0351803	8.45e-06	3692
rs10424197	class.Methanobacteria	19	46439321	A	G	-0.111274	0.0247517	9.28e-06	3698
rs74603314	class.Mollicutes	14	46519718	C	T	0.221639	0.0462918	1.56e-06	4499
rs10108398	class.Mollicutes	8	59440824	A	G	0.0769142	0.0153953	1.09e-06	10932
rs11890098	class.Mollicutes	2	157532549	G	A	0.074438	0.0153389	9.57e-07	11392
rs72901605	class.Mollicutes	11	47103877	C	T	-0.0841852	0.0178119	3.26e-06	10526
rs3768491	class.Mollicutes	1	109965986	G	A	-0.0681052	0.0149061	4.23e-06	11002
rs17214486	class.Mollicutes	14	97159674	A	C	0.06099	0.0135623	6.61e-06	11387
rs12566890	class.Mollicutes	1	61850864	G	T	-0.101147	0.0230978	3.65e-06	11371
rs78169027	class.Mollicutes	11	108439087	G	A	-0.108283	0.0237289	5.88e-06	10542
rs4885016	class.Mollicutes	13	73170489	C	T	-0.0819606	0.0181628	7.27e-06	11388
rs28537087	class.Mollicutes	15	95309676	A	G	0.0820873	0.0188312	8.07e-06	11382
rs2464826	class.Mollicutes	7	79490250	C	A	0.0944239	0.0211806	8.4e-06	10998
rs6043847	class.Mollicutes	20	16259524	C	T	-0.114937	0.0248606	4.55e-06	11130
rs1643968	class.Negativicutes	5	165266628	C	T	-0.0565284	0.0112298	4.15e-07	18170
rs60274479	class.Negativicutes	16	21249925	C	T	-0.0659623	0.0134137	1.16e-06	17610
rs13086907	class.Negativicutes	3	142135117	A	G	0.0625312	0.0131735	1.95e-06	18163
rs73232831	class.Negativicutes	4	17413426	A	G	-0.151829	0.0314932	1.87e-06	9382
rs71405394	class.Negativicutes	15	101245088	A	G	-0.114178	0.02405	2.17e-06	13861
rs61249479	class.Negativicutes	9	124912908	C	A	0.0777075	0.0168628	2.95e-06	18165
rs1447205	class.Negativicutes	8	41231597	C	G	-0.0502053	0.0108382	2.93e-06	18165
rs4722181	class.Negativicutes	7	22817571	G	T	0.0501306	0.0105798	2e-06	18163
rs4463806	class.Negativicutes	10	115597993	C	T	-0.0543966	0.0129365	7.81e-06	18160
rs9423647	class.Negativicutes	10	5579818	A	G	0.047817	0.0105282	6.06e-06	18164
rs2834062	class.Negativicutes	21	34377485	G	A	0.0489057	0.0108842	8.44e-06	18171
rs1649999	class.Negativicutes	10	80086072	G	A	0.0748989	0.0166458	7.58e-06	18036
rs1135612	class.Negativicutes	7	75609677	A	G	0.0529785	0.0119177	9.26e-06	18164
rs11729256	class.Verrucomicrobiae	4	95027272	C	T	0.0749798	0.0150177	6.73e-07	11861
rs4936098	class.Verrucomicrobiae	11	130280667	G	A	0.0648843	0.0135928	1.12e-06	11858
rs9349825	class.Verrucomicrobiae	6	56341481	G	A	-0.0704036	0.0147128	2.54e-06	11858
rs74542928	class.Verrucomicrobiae	4	100544188	C	T	0.112164	0.0236422	1.63e-06	11216
rs3995795	class.Verrucomicrobiae	10	11389614	T	C	0.0641275	0.0140995	5.19e-06	11690
rs2602429	class.Verrucomicrobiae	16	81063149	T	C	0.0746844	0.0156194	2.58e-06	11690
rs4242783	class.Verrucomicrobiae	10	5064327	A	G	0.0689292	0.0147693	2.64e-06	11690
rs11184341	class.Verrucomicrobiae	1	105422565	C	G	0.0655342	0.0142231	4.13e-06	11864
rs61779207	class.Verrucomicrobiae	1	41074472	A	G	-0.0758309	0.0167762	6.72e-06	11591
rs117107102	class.Verrucomicrobiae	18	49473635	G	A	0.204683	0.0431573	2.92e-06	4975
rs12908520	class.Verrucomicrobiae	15	97570657	A	G	0.0618926	0.0130946	2.17e-06	11863
rs111862613	class.Verrucomicrobiae	12	130309670	C	T	0.090699	0.0196746	3.74e-06	11621
rs941682	class.Verrucomicrobiae	20	31867840	A	G	-0.0631436	0.0143767	9.61e-06	11809
rs6923842	family.Acidaminococcaceae	6	5723181	C	T	-0.0796106	0.0169192	2.21e-06	11904
rs6589457	family.Acidaminococcaceae	11	114701288	G	A	0.165911	0.0349516	2.32e-06	7386
rs2933324	family.Acidaminococcaceae	9	107117653	G	A	-0.0662557	0.0140257	2.24e-06	12525
rs262812	family.Acidaminococcaceae	6	158647999	C	T	-0.065675	0.0142257	3.25e-06	12099
rs74540770	family.Acidaminococcaceae	3	186553389	A	G	-0.108969	0.0243533	7.09e-06	10606
rs6427992	family.Acidaminococcaceae	1	203102563	C	G	-0.0595857	0.01296	4.24e-06	12527
rs45497800	family.Acidaminococcaceae	20	61991833	C	T	-0.117863	0.0257351	5.86e-06	11316
rs78702810	family.Acidaminococcaceae	3	18462531	C	T	-0.143755	0.0323244	9.16e-06	7992
rs35011108	family.Actinomycetaceae	6	133007480	G	A	0.241826	0.0503796	1.83e-06	3630
rs2889192	family.Actinomycetaceae	9	76394568	T	G	0.0887537	0.0195009	3.64e-06	7710
rs34583783	family.Actinomycetaceae	6	67207371	T	G	0.123756	0.026427	5.48e-06	7710
rs58484246	family.Actinomycetaceae	15	29850991	C	T	0.0761407	0.0169007	6.12e-06	7710
rs4073240	family.Actinomycetaceae	6	169224781	A	G	0.0747546	0.0164684	6.05e-06	7710
rs62191117	family.Alcaligenaceae	2	239900775	G	A	0.0684302	0.0133636	2.76e-07	16688
rs9537886	family.Alcaligenaceae	13	58545246	C	A	-0.0570888	0.0110683	2.35e-07	16807
rs4033856	family.Alcaligenaceae	4	45642485	T	C	0.081834	0.0168931	1.03e-06	15623
rs67737557	family.Alcaligenaceae	20	29836081	G	C	0.0738409	0.0151678	1.04e-06	15876
rs17000015	family.Alcaligenaceae	4	75867283	T	A	-0.0609257	0.0125363	1.13e-06	16377
rs2367850	family.Alcaligenaceae	3	193456274	C	G	0.0629104	0.0131712	1.85e-06	16377
rs7638039	family.Alcaligenaceae	3	70588939	C	T	0.0603335	0.0127779	2.7e-06	16791
rs6087811	family.Alcaligenaceae	20	30596130	G	T	-0.0927044	0.0200457	3.37e-06	15868
rs62395635	family.Alcaligenaceae	5	173497796	C	T	0.110583	0.0238514	3.35e-06	14802
rs112159068	family.Alcaligenaceae	6	138305038	T	A	0.131484	0.0281089	3.56e-06	11656
rs6969323	family.Alcaligenaceae	7	104214487	C	A	-0.0593564	0.0129137	3.89e-06	16810
rs7302582	family.Alcaligenaceae	12	1396151	C	G	-0.106817	0.023298	3.34e-06	15113
rs1153990	family.Alcaligenaceae	5	104233461	G	A	-0.058727	0.0128306	5.97e-06	16808
rs9964679	family.Alcaligenaceae	18	26569901	G	A	0.0537051	0.0116008	4.47e-06	16810
rs112135816	family.Alcaligenaceae	9	82485327	G	T	-0.0775052	0.0171554	5.28e-06	15545
rs2040996	family.Alcaligenaceae	7	111294074	C	T	-0.0490922	0.0110231	7.8e-06	16801
rs147968	family.Alcaligenaceae	16	85945839	T	C	0.0489475	0.0110321	9.13e-06	16810
rs74776516	family.Alcaligenaceae	11	20763367	G	T	-0.0944052	0.0213287	6.85e-06	14502
rs28480294	family.Alcaligenaceae	15	71522509	C	T	-0.0516967	0.0115503	6.61e-06	16377
rs79846372	family.Alcaligenaceae	4	83635863	G	A	0.0882459	0.0198328	6.99e-06	16186
rs6795673	family.Bacteroidaceae	3	10593224	T	C	0.0538565	0.0105251	3.38e-07	18301
rs28757219	family.Bacteroidaceae	6	29143451	A	T	0.0818398	0.0170319	1.29e-06	14833
rs9507307	family.Bacteroidaceae	13	24910476	T	C	0.0604456	0.0129128	2.13e-06	18184
rs66474973	family.Bacteroidaceae	20	58605432	T	G	0.0812515	0.0164479	6.81e-07	17405
rs11585893	family.Bacteroidaceae	1	10644351	G	A	-0.0740746	0.0147633	1.8e-06	17821
rs495004	family.Bacteroidaceae	9	112855426	G	C	-0.0607475	0.0129865	3.42e-06	17707
rs17619981	family.Bacteroidaceae	19	24342250	G	T	0.0880978	0.0187002	2.69e-06	15801
rs2023437	family.Bacteroidaceae	14	22045949	C	T	-0.0782324	0.0167634	5.02e-06	17484
rs66710942	family.Bacteroidaceae	3	77215327	T	C	0.0488038	0.0107412	5.86e-06	17821
rs13207588	family.Bacteroidaceae	6	41519430	G	A	-0.059205	0.0131195	7.49e-06	17707
rs2366421	family.Bacteroidaceae	3	62019400	A	T	-0.0528153	0.0117124	7.65e-06	18299
rs1340391	family.Bacteroidaceae	1	102960989	C	T	-0.0592004	0.0132244	6.73e-06	18302
rs738193	family.BacteroidalesS24.7group	22	25943322	C	T	0.0847328	0.0165856	3.82e-07	7778
rs941000	family.BacteroidalesS24.7group	7	90714667	T	C	0.0850266	0.0163382	3.16e-07	7778
rs689695	family.BacteroidalesS24.7group	15	47352866	A	C	0.0814578	0.0167057	1.28e-06	7954
rs17043785	family.BacteroidalesS24.7group	2	53139362	C	T	-0.176187	0.0347133	5.12e-07	5208
rs10872669	family.BacteroidalesS24.7group	6	151515172	G	A	-0.123071	0.0275665	9.49e-06	7368
rs12748533	family.BacteroidalesS24.7group	1	242767252	T	G	-0.0821108	0.0172701	2.59e-06	7948
rs6831034	family.BacteroidalesS24.7group	4	149300138	A	T	-0.0956546	0.0205228	6.1e-06	7576
rs61508842	family.BacteroidalesS24.7group	3	158653545	C	T	0.122574	0.0272389	7.83e-06	7576
rs78609301	family.BacteroidalesS24.7group	6	63236747	G	A	-0.0867065	0.0195709	7.09e-06	7953
rs11135366	family.BacteroidalesS24.7group	5	164763068	G	C	0.0842142	0.0183739	8.78e-06	7953
rs7217209	family.BacteroidalesS24.7group	17	21205200	T	C	0.0843019	0.0187308	8.43e-06	7745
rs182549	family.Bifidobacteriaceae	2	136616754	T	C	0.11707	0.0126703	5.94e-20	14915
rs7570971	family.Bifidobacteriaceae	2	135837906	C	A	0.112508	0.0125178	2.53e-19	14795
rs7322849	family.Bifidobacteriaceae	13	112859829	C	T	0.110676	0.0200996	1.74e-08	14915
rs1961273	family.Bifidobacteriaceae	2	137602926	T	C	0.0688125	0.0131699	1.7e-07	14915
rs638382	family.Bifidobacteriaceae	2	135288740	C	T	-0.0602866	0.0122474	5.56e-07	14148
rs76671854	family.Bifidobacteriaceae	5	169748189	G	C	-0.0892981	0.0183177	1.04e-06	13923
rs4957061	family.Bifidobacteriaceae	5	521096	C	T	0.0569873	0.0116907	1.15e-06	14795
rs10841473	family.Bifidobacteriaceae	12	20378911	C	G	-0.0613031	0.0128844	2.28e-06	14914
rs4567981	family.Bifidobacteriaceae	2	49906864	A	T	0.0577763	0.0117388	8.88e-07	14795
rs13020688	family.Bifidobacteriaceae	2	192878532	A	G	0.0584045	0.0122081	1.57e-06	14795
rs677208	family.Bifidobacteriaceae	18	4304187	C	G	0.0728589	0.0164821	6e-06	14915
rs12446429	family.Bifidobacteriaceae	16	898055	C	T	0.0810099	0.019073	8.53e-06	14008
rs11655079	family.Bifidobacteriaceae	17	75348675	C	T	-0.0586146	0.0129952	5.92e-06	14912
rs540489	family.Bifidobacteriaceae	17	72897722	G	T	-0.0632518	0.013817	5.37e-06	14688
rs857444	family.Bifidobacteriaceae	6	14617591	T	C	0.0553965	0.0120669	3.82e-06	14914
rs10857328	family.Bifidobacteriaceae	4	161211924	A	T	0.0562	0.0126395	7.24e-06	14915
rs10831953	family.Bifidobacteriaceae	11	13098051	A	G	0.0537537	0.0123746	9.95e-06	14915
rs7174549	family.Bifidobacteriaceae	15	92463303	T	C	0.0551726	0.0124655	6.87e-06	14915
rs73797465	family.Bifidobacteriaceae	5	142793467	G	T	-0.0942612	0.0208421	4.85e-06	14795
rs55888705	family.Bifidobacteriaceae	4	1517826	G	A	0.053673	0.0120586	8.66e-06	14914
rs6899771	family.Bifidobacteriaceae	6	97406220	G	A	-0.0914312	0.0202604	7.28e-06	14150
rs7588568	family.Bifidobacteriaceae	2	189805077	C	A	-0.060716	0.0130605	3.73e-06	14913
rs62573205	family.Christensenellaceae	9	137786999	A	G	-0.0654804	0.0133503	1.49e-06	16838
rs870002	family.Christensenellaceae	8	62220151	T	C	0.0488951	0.0109817	6.54e-06	16847
rs12657403	family.Christensenellaceae	5	3174785	G	A	0.078108	0.0171887	5.59e-06	16245
rs117186816	family.Christensenellaceae	11	123936128	A	G	-0.206476	0.0436362	6.52e-06	4310
rs9608766	family.Christensenellaceae	22	29828040	C	T	-0.0682134	0.01496	3.33e-06	16185
rs4076564	family.Christensenellaceae	6	169640257	A	G	-0.188623	0.039209	8.06e-06	3730
rs4805124	family.Christensenellaceae	19	35884202	G	C	0.0486508	0.0109067	8.36e-06	16847
rs72706624	family.Christensenellaceae	9	15518852	T	G	0.0882626	0.0197575	6.38e-06	14869
rs77867022	family.Christensenellaceae	7	120333701	T	G	-0.160443	0.0379589	8.82e-06	4033
rs7211194	family.Christensenellaceae	17	13541941	T	C	0.0492094	0.0110916	9.94e-06	16436
rs892686	family.Christensenellaceae	9	83043376	G	A	0.0506107	0.0109651	4.12e-06	16847
rs12380890	family.Christensenellaceae	9	38002256	G	A	-0.0503972	0.0111047	5.78e-06	16846
rs12186080	family.Clostridiaceae1	3	132596627	A	G	0.0748236	0.016246	5.34e-06	14244
rs2795528	family.Clostridiaceae1	10	43270264	A	G	-0.180969	0.0390911	3.81e-06	6411
rs550843	family.Clostridiaceae1	6	165722832	C	T	-0.0734787	0.0168383	7.09e-06	14234
rs12341505	family.Clostridiaceae1	9	136710881	A	G	0.0814503	0.0179338	4.54e-06	14250
rs4723021	family.Clostridiaceae1	7	30934659	C	T	-0.106376	0.0241944	7.42e-06	13682
rs881532	family.Clostridiaceae1	22	47806774	G	A	-0.0533035	0.0119011	7.9e-06	14250
rs2817172	family.Clostridiaceae1	1	3041519	T	C	0.0563367	0.012392	5.27e-06	13789
rs10875374	family.Clostridiaceae1	1	101804809	T	C	-0.0536759	0.0119436	8.1e-06	14253
rs12490337	family.Clostridiaceae1	3	111482845	G	C	-0.0616944	0.013693	6.91e-06	14253
rs62397761	family.Clostridiaceae1	6	48093014	G	A	0.0615805	0.0136198	9.08e-06	14248
rs56188186	family.Clostridiaceae1	16	87710690	G	A	0.0967774	0.0217471	8.24e-06	13218
rs55682560	family.ClostridialesvadinBB60group	15	87392290	T	C	-0.131519	0.0261319	4.97e-07	9183
rs9979874	family.ClostridialesvadinBB60group	21	38612024	C	G	-0.0738925	0.0150911	1.05e-06	10506
rs28691777	family.ClostridialesvadinBB60group	17	58149405	T	C	0.137134	0.0266996	6.96e-07	10199
rs6588624	family.ClostridialesvadinBB60group	1	56849539	A	G	-0.0662317	0.0138147	1.79e-06	10512
rs7538034	family.ClostridialesvadinBB60group	1	71391694	G	T	-0.078598	0.0165982	2.37e-06	10420
rs66714985	family.ClostridialesvadinBB60group	8	3305122	C	A	0.116908	0.0252447	4.85e-06	10512
rs118104867	family.ClostridialesvadinBB60group	8	123977538	T	C	0.214464	0.0455098	3.44e-06	4095
rs2191834	family.ClostridialesvadinBB60group	2	229942951	T	G	0.0746375	0.0159136	2.5e-06	10511
rs7725895	family.ClostridialesvadinBB60group	5	142244898	G	A	-0.116224	0.0240367	3.94e-06	10512
rs7226487	family.ClostridialesvadinBB60group	18	74373125	G	A	-0.0643682	0.0138701	3.58e-06	10505
rs10517600	family.ClostridialesvadinBB60group	4	155632958	G	T	0.0626993	0.0139364	6.83e-06	10512
rs17121075	family.ClostridialesvadinBB60group	14	85856796	A	G	0.0769254	0.0172234	7.91e-06	10512
rs10904722	family.ClostridialesvadinBB60group	10	6714424	T	C	-0.0672314	0.0147123	5.05e-06	10512
rs6755871	family.ClostridialesvadinBB60group	2	202450739	G	C	-0.0613825	0.0138976	9.33e-06	10500
rs34088226	family.ClostridialesvadinBB60group	5	4308946	G	A	-0.117807	0.026924	7.66e-06	9716
rs13409132	family.ClostridialesvadinBB60group	2	205616346	G	A	-0.165419	0.0352154	4.37e-06	5913
rs989682	family.ClostridialesvadinBB60group	3	15564453	G	A	0.070194	0.0155364	6.85e-06	10129
rs719099	family.Coriobacteriaceae	10	65799217	G	A	0.0778402	0.0155815	5.43e-07	17687
rs240104	family.Coriobacteriaceae	1	176571431	C	T	-0.0603429	0.0126849	1.52e-06	17577
rs11250875	family.Coriobacteriaceae	10	1922731	C	T	0.06075	0.0130939	4.83e-06	17690
rs34739816	family.Coriobacteriaceae	17	37376685	T	G	0.0965017	0.0207666	3.88e-06	16593
rs76779974	family.Coriobacteriaceae	5	125460084	G	C	0.0774888	0.0171877	5.63e-06	16419
rs80046645	family.Coriobacteriaceae	5	459415	G	C	0.25584	0.0561995	4.66e-06	3204
rs45480394	family.Coriobacteriaceae	19	55857777	G	T	-0.0504262	0.0113307	9.71e-06	17413
rs1816223	family.Coriobacteriaceae	12	11494021	G	A	-0.0586265	0.0129006	4.84e-06	17688
rs7898585	family.Coriobacteriaceae	10	5644995	C	T	0.0731501	0.0164186	5.25e-06	17691
rs67561917	family.Coriobacteriaceae	20	62072077	G	A	-0.0714367	0.0154113	5.39e-06	17333
rs3025411	family.Coriobacteriaceae	9	136512906	G	A	0.0926543	0.0209468	8.27e-06	15671
rs11656361	family.Coriobacteriaceae	17	8121332	C	A	0.0773006	0.017553	8.02e-06	16665
rs1397793	family.Coriobacteriaceae	5	90471451	A	G	-0.0498855	0.0112446	9.77e-06	17527
rs11073596	family.Coriobacteriaceae	15	86433579	G	T	0.0510212	0.0114339	8.14e-06	17527
rs2442778	family.Coriobacteriaceae	3	11654412	A	G	-0.116408	0.0258545	9.03e-06	13472
rs7540303	family.Coriobacteriaceae	1	179629191	T	C	0.0483227	0.0109062	9.62e-06	17691
rs62448869	family.Coriobacteriaceae	7	24464799	A	T	-0.0486059	0.0108982	7.87e-06	17527
rs13307134	family.Coriobacteriaceae	7	105084680	T	C	0.0565686	0.0126265	7.8e-06	17527
rs4880783	family.Coriobacteriaceae	10	1223742	T	G	0.056503	0.0125055	5.9e-06	17691
rs12974142	family.Coriobacteriaceae	19	52895166	A	G	0.0789796	0.0177205	8.51e-06	17413
rs8010111	family.Coriobacteriaceae	14	39660509	A	G	-0.103377	0.0229286	6.9e-06	15996
rs72731813	family.Defluviitaleaceae	4	147414743	T	C	-0.149751	0.0293415	2.76e-07	7786
rs4677103	family.Defluviitaleaceae	3	72207794	G	A	0.0977203	0.0197033	9.42e-07	8002
rs55658617	family.Defluviitaleaceae	21	41811003	C	T	0.177314	0.0361844	1.41e-06	6676
rs9725395	family.Defluviitaleaceae	1	85205632	G	A	-0.138357	0.0295185	3.41e-06	8031
rs17051335	family.Defluviitaleaceae	4	122202910	T	C	-0.134314	0.0292201	4.58e-06	8031
rs112893842	family.Defluviitaleaceae	9	8786663	C	T	0.110761	0.0232545	2.75e-06	8203
rs28696126	family.Defluviitaleaceae	7	79734541	T	A	-0.107106	0.0238173	5.56e-06	7830
rs1582238	family.Defluviitaleaceae	1	118723685	C	T	0.0801923	0.0167061	1.69e-06	8002
rs1908593	family.Defluviitaleaceae	18	59026148	C	T	0.070223	0.0156601	7.86e-06	8203
rs9608282	family.Defluviitaleaceae	22	24804081	G	T	0.139014	0.0299429	4.61e-06	7736
rs4344384	family.Defluviitaleaceae	10	66407366	T	G	0.0708803	0.0156121	5.86e-06	8200
rs540220	family.Defluviitaleaceae	9	93331308	C	T	-0.123954	0.0289814	9.48e-06	7887
rs6058181	family.Desulfovibrionaceae	20	33694801	T	C	0.0834742	0.0166111	2.7e-07	15074
rs4506934	family.Desulfovibrionaceae	17	2856662	T	C	-0.0943381	0.020138	3.16e-06	15035
rs2692012	family.Desulfovibrionaceae	1	203991605	G	A	0.114231	0.0253568	1.56e-06	13080
rs11599763	family.Desulfovibrionaceae	10	11855599	C	T	-0.0555931	0.0117493	2.5e-06	15142
rs2838334	family.Desulfovibrionaceae	21	45064961	A	G	0.0571419	0.012423	3.82e-06	15142
rs112381107	family.Desulfovibrionaceae	9	15269705	T	C	0.211435	0.0456962	2.82e-06	4455
rs16851319	family.Desulfovibrionaceae	1	203308383	C	G	-0.0732697	0.0150964	2.4e-06	15128
rs17791387	family.Desulfovibrionaceae	9	81834426	G	A	-0.0729251	0.0154381	2.1e-06	15045
rs9928243	family.Desulfovibrionaceae	16	71541641	A	C	-0.0541732	0.0117819	4.48e-06	15141
rs7164160	family.Desulfovibrionaceae	15	96159374	T	A	-0.0574455	0.0129468	7.34e-06	15142
rs3935584	family.Desulfovibrionaceae	2	233929283	T	C	-0.0525838	0.0115757	6.78e-06	15140
rs72647048	family.Desulfovibrionaceae	8	57865378	C	T	-0.0770089	0.017089	9.61e-06	15142
rs78143293	family.Enterobacteriaceae	18	57672335	G	A	-0.0848521	0.0170415	1.2e-06	13572
rs111229068	family.Enterobacteriaceae	11	2563450	T	A	0.110561	0.0241719	3.65e-06	12350
rs62210023	family.Enterobacteriaceae	20	55340092	G	A	0.0606754	0.0130125	3.13e-06	13515
rs504442	family.Enterobacteriaceae	18	55145547	G	T	0.084159	0.0189479	5.17e-06	13578
rs80319214	family.Enterobacteriaceae	2	4015933	G	C	0.0990404	0.0215877	6.95e-06	12641
rs11026530	family.Enterobacteriaceae	11	22379097	C	T	0.0822408	0.0186379	9.43e-06	13485
rs2374342	family.Enterobacteriaceae	2	42133542	A	C	0.0582927	0.0126195	4.52e-06	13577
rs79757635	family.Enterobacteriaceae	13	110840418	A	C	0.0758597	0.0171286	9.32e-06	13419
rs35673018	family.Enterobacteriaceae	16	54327745	A	G	0.0899642	0.0202934	7.63e-06	13326
rs61973590	family.Enterobacteriaceae	14	27718039	G	C	-0.0605392	0.0133696	8.54e-06	13570
rs4792380	family.Enterobacteriaceae	17	13521040	T	A	0.115598	0.0257683	9.49e-06	12763
rs62504403	family.Erysipelotrichaceae	8	38803551	T	C	0.0681159	0.0127883	1.12e-07	16981
rs7234058	family.Erysipelotrichaceae	18	5830507	C	T	-0.0945759	0.0194091	9.12e-07	16874
rs17530232	family.Erysipelotrichaceae	13	40385457	G	A	0.10305	0.0224648	2.79e-06	16622
rs2300774	family.Erysipelotrichaceae	3	195793712	A	G	0.0524152	0.0106784	8.95e-07	18216
rs35161940	family.Erysipelotrichaceae	17	70327224	C	T	-0.0806041	0.0167641	1.85e-06	18213
rs10781552	family.Erysipelotrichaceae	10	133897233	T	C	-0.0552212	0.0116074	2.33e-06	17789
rs8003149	family.Erysipelotrichaceae	14	56156504	T	C	0.0538798	0.0116888	4.08e-06	18213
rs4078432	family.Erysipelotrichaceae	14	48997206	T	C	-0.0608929	0.0133764	4.23e-06	17789
rs1074800	family.Erysipelotrichaceae	5	3002546	G	A	0.0492438	0.010887	6.15e-06	17789
rs56970041	family.Erysipelotrichaceae	14	80357610	G	T	0.0724144	0.0164471	5.4e-06	18217
rs7826267	family.Erysipelotrichaceae	8	2954952	G	T	-0.0839071	0.0199131	9.28e-06	17586
rs1884466	family.Erysipelotrichaceae	1	64139196	T	C	-0.0475363	0.0106939	9.53e-06	18205
rs290833	family.Erysipelotrichaceae	1	97457427	G	T	-0.0497374	0.0111376	8.03e-06	17789
rs2155352	family.FamilyXI	11	95357209	G	A	-0.150538	0.0302319	6.63e-07	3150
rs697771	family.FamilyXI	16	54115200	G	A	-0.117677	0.0251491	3.19e-06	3152
rs10759623	family.FamilyXI	9	115821485	T	C	-0.162115	0.032151	5.78e-07	3156
rs11547158	family.FamilyXI	7	148921732	G	A	-0.177599	0.0372795	2.7e-06	3133
rs488164	family.FamilyXI	1	239995451	G	T	0.117998	0.025516	4.8e-06	3149
rs3733511	family.FamilyXI	4	119955787	G	A	0.128253	0.0274718	3.39e-06	3156
rs6025153	family.FamilyXI	20	55348292	C	G	0.118619	0.0261969	7.07e-06	3130
rs78222136	family.FamilyXI	16	64956642	C	G	0.224835	0.0511672	8.41e-06	3136
rs17379710	family.FamilyXI	11	35334668	C	T	-0.116383	0.0252125	3.97e-06	3156
rs2156611	family.FamilyXI	18	43345864	C	T	-0.112486	0.0251099	9.43e-06	3155
rs6501525	family.FamilyXIII	17	70218627	G	A	0.0561559	0.0115587	1.24e-06	16269
rs118170811	family.FamilyXIII	10	102366896	G	A	0.151619	0.0317112	1.8e-06	9645
rs12643275	family.FamilyXIII	4	162211872	T	A	-0.0550907	0.0116474	2.42e-06	16269
rs1999289	family.FamilyXIII	21	19685992	T	A	-0.0637366	0.013927	2.54e-06	16269
rs482905	family.FamilyXIII	1	166557202	T	G	0.0596528	0.012717	3.72e-06	16737
rs3098182	family.FamilyXIII	15	50802980	T	G	0.0508511	0.011014	4.04e-06	16731
rs6797051	family.FamilyXIII	3	88995218	T	C	-0.0805984	0.0171364	4.89e-06	16737
rs66753613	family.FamilyXIII	1	39212021	A	G	0.0651136	0.0144251	8.08e-06	16269
rs7514702	family.FamilyXIII	1	186914023	C	T	-0.0663236	0.0141626	3.92e-06	16737
rs7076829	family.FamilyXIII	10	7906746	A	T	-0.0516394	0.0112313	4.76e-06	16269
rs10404377	family.FamilyXIII	19	16174657	A	C	-0.0503183	0.011165	6.99e-06	16269
rs4293737	family.FamilyXIII	3	32373530	G	A	-0.112091	0.0271305	8.38e-06	5704
rs1887048	family.FamilyXIII	1	65170838	A	G	0.0579979	0.0129602	9.65e-06	16717
rs12904405	family.FamilyXIII	15	94105415	G	A	-0.0851896	0.0192688	7.67e-06	16643
rs9929145	family.Lachnospiraceae	16	76559184	A	G	-0.125721	0.0245233	2.84e-07	15866
rs11755180	family.Lachnospiraceae	6	161957425	G	C	-0.049227	0.0104894	2.69e-06	18333
rs35524804	family.Lachnospiraceae	9	100113683	C	T	-0.0607481	0.0125216	2.45e-06	17859
rs11979110	family.Lachnospiraceae	7	130436459	C	T	-0.0500924	0.0105069	1.82e-06	18339
rs79086868	family.Lachnospiraceae	9	133791605	C	T	0.0776723	0.0164472	3.01e-06	17522
rs112040820	family.Lachnospiraceae	17	80469064	G	A	0.0549584	0.0117086	2.42e-06	17512
rs2159863	family.Lachnospiraceae	4	10245354	G	A	-0.0585831	0.0128742	3.7e-06	18340
rs11139361	family.Lachnospiraceae	9	72179847	C	T	0.0494463	0.0110503	4.26e-06	18333
rs1205443	family.Lachnospiraceae	20	36876868	G	A	0.0501415	0.0112157	7.29e-06	17779
rs7359994	family.Lachnospiraceae	19	29408858	C	T	-0.0503142	0.0112482	5.36e-06	18340
rs146660815	family.Lachnospiraceae	6	46664437	C	T	-0.215114	0.0476778	6.53e-06	4112
rs959845	family.Lachnospiraceae	4	186906801	T	C	-0.0493666	0.0107801	5.17e-06	17859
rs10402491	family.Lachnospiraceae	19	13425799	T	C	0.0661701	0.014851	7.58e-06	18334
rs13005175	family.Lachnospiraceae	2	232469722	G	A	0.0993483	0.0218395	8.37e-06	16893
rs2910921	family.Lachnospiraceae	5	32348593	C	T	0.160302	0.035832	8.42e-06	6549
rs12760724	family.Lachnospiraceae	1	214031969	C	A	-0.0484566	0.0107934	7.27e-06	18340
rs3127230	family.Lachnospiraceae	10	103392503	T	C	-0.0503537	0.0112201	6.2e-06	18340
rs11841382	family.Lachnospiraceae	13	38004672	T	G	-0.0718128	0.017462	9.58e-06	18340
rs16861661	family.Lactobacillaceae	1	18501459	A	G	-0.193287	0.0379293	2.7e-07	5385
rs921925	family.Lactobacillaceae	19	6928017	C	A	0.0999419	0.0201687	5.77e-07	7053
rs768253	family.Lactobacillaceae	8	69010103	G	T	-0.0792344	0.0170604	3.61e-06	7059
rs6092149	family.Lactobacillaceae	20	54192992	T	A	-0.0825646	0.0170282	1.38e-06	7006
rs328312	family.Lactobacillaceae	16	73890910	A	T	0.082529	0.0168225	8.69e-07	7051
rs11674854	family.Lactobacillaceae	2	28903275	T	C	-0.0830224	0.0175267	2.6e-06	6750
rs820999	family.Lactobacillaceae	1	16773387	G	T	-0.0758291	0.0170151	8.89e-06	7058
rs77478751	family.Lactobacillaceae	3	173151665	G	A	-0.219178	0.0473566	5.96e-06	3704
rs74599091	family.Lactobacillaceae	1	179720669	G	A	0.191613	0.0425039	7.7e-06	4951
rs9345899	family.Lactobacillaceae	6	67559323	G	A	-0.124042	0.0278946	9.45e-06	6602
rs1590596	family.Lactobacillaceae	13	23836941	G	C	-0.10381	0.0220135	3.9e-06	6750
rs1530559	family.Lactobacillaceae	2	135755629	A	G	0.0772453	0.0176921	9.65e-06	6750
rs62314653	family.Lactobacillaceae	4	109896462	A	C	0.177082	0.0392269	6.59e-06	6016
rs10202904	family.Methanobacteriaceae	2	125440268	G	T	-0.121754	0.0235357	3.01e-07	3695
rs73457410	family.Methanobacteriaceae	13	41956181	G	A	0.21534	0.0436695	1.41e-06	3498
rs6776814	family.Methanobacteriaceae	3	15053083	C	T	-0.199566	0.0411825	1.63e-06	3385
rs894996	family.Methanobacteriaceae	4	104418307	A	C	0.216999	0.0449076	1.88e-06	3582
rs75208022	family.Methanobacteriaceae	12	21338861	T	C	-0.227245	0.048763	5.92e-06	3203
rs12825290	family.Methanobacteriaceae	12	43701132	G	C	-0.216781	0.0493496	6.08e-06	3144
rs56131665	family.Methanobacteriaceae	5	178160975	A	G	0.178661	0.039298	6.18e-06	3572
rs11018665	family.Methanobacteriaceae	11	89349287	T	A	0.111465	0.0250516	6.52e-06	3698
rs4257531	family.Methanobacteriaceae	3	2086167	A	G	0.164498	0.0364959	7.44e-06	3162
rs6508769	family.Methanobacteriaceae	19	28827760	C	T	0.153519	0.0344519	8.23e-06	3319
rs73068003	family.Methanobacteriaceae	7	10773932	T	G	-0.15814	0.0351803	8.45e-06	3692
rs10424197	family.Methanobacteriaceae	19	46439321	A	G	-0.111274	0.0247517	9.28e-06	3698
rs4428215	family.Oxalobacteraceae	3	171947435	A	G	0.12561	0.0230053	4.88e-08	5167
rs1569853	family.Oxalobacteraceae	6	38550301	C	T	-0.140043	0.0281704	7.45e-07	4997
rs736744	family.Oxalobacteraceae	9	87514407	T	C	0.105642	0.0200648	1.49e-07	5167
rs6000536	family.Oxalobacteraceae	22	37421469	T	C	-0.118383	0.0241355	7.39e-07	5166
rs36057338	family.Oxalobacteraceae	4	189935314	T	G	0.181604	0.0398742	6.26e-06	4738
rs7993559	family.Oxalobacteraceae	13	23443627	A	C	0.0921059	0.0201114	5.04e-06	4989
rs12002250	family.Oxalobacteraceae	9	19682558	C	A	0.196145	0.044523	5.53e-06	4726
rs111966731	family.Oxalobacteraceae	15	93941937	C	T	0.204031	0.0445746	4.56e-06	4387
rs17138946	family.Oxalobacteraceae	16	5984558	T	G	-0.189444	0.0430248	8.09e-06	4776
rs11246212	family.Oxalobacteraceae	11	610277	C	T	0.13607	0.0291797	4.51e-06	5130
rs934049	family.Oxalobacteraceae	2	16056779	A	G	0.109751	0.0238636	4.21e-06	4951
rs12509763	family.Oxalobacteraceae	4	84254259	G	C	-0.16332	0.0360823	8.05e-06	5129
rs561239	family.Oxalobacteraceae	12	18793583	G	A	0.105525	0.0236769	7.19e-06	4989
rs62435498	family.Oxalobacteraceae	7	1794263	A	C	0.181521	0.0400608	7.46e-06	4780
rs80330081	family.Oxalobacteraceae	4	67427392	C	A	-0.18756	0.0423688	6.64e-06	4672
rs12191680	family.Pasteurellaceae	6	129224488	G	C	0.102214	0.0197189	3.05e-07	9408
rs9382510	family.Pasteurellaceae	6	55448491	T	C	-0.0881865	0.0169965	2.48e-07	9410
rs10840326	family.Pasteurellaceae	11	9951672	G	C	-0.0717634	0.0149229	1.44e-06	9154
rs76022354	family.Pasteurellaceae	10	94306385	T	C	0.24289	0.0500406	1.83e-06	3692
rs72756943	family.Pasteurellaceae	5	26531908	A	G	0.13988	0.0303029	3.35e-06	8020
rs78909003	family.Pasteurellaceae	9	105650242	C	T	-0.241159	0.0498372	2.05e-06	3638
rs6092684	family.Pasteurellaceae	20	57274077	T	A	0.0684647	0.014674	3.44e-06	9366
rs4822728	family.Pasteurellaceae	22	26891808	C	T	0.0685479	0.0149032	4.72e-06	9412
rs35510	family.Pasteurellaceae	12	115491973	G	A	0.122729	0.0264958	4.02e-06	8671
rs10965428	family.Pasteurellaceae	9	22718481	A	C	-0.119902	0.0258219	4.29e-06	8873
rs16970009	family.Pasteurellaceae	17	32862601	G	A	0.187381	0.0429572	7.32e-06	4703
rs12050685	family.Pasteurellaceae	15	73477482	G	A	-0.0670948	0.015239	9.19e-06	9411
rs73139353	family.Pasteurellaceae	3	97972214	C	A	-0.222573	0.0484634	8.71e-06	4047
rs6972479	family.Pasteurellaceae	7	116918060	G	A	-0.0781862	0.0175366	7.75e-06	8616
rs9895850	family.Pasteurellaceae	17	64535013	C	T	-0.176406	0.041017	9.08e-06	4737
rs111582866	family.Pasteurellaceae	16	48742489	A	G	-0.113957	0.0256403	7.07e-06	8616
rs62568866	family.Pasteurellaceae	9	6818307	A	T	-0.118018	0.0259206	7.23e-06	8020
rs731534	family.Pasteurellaceae	20	5412480	G	C	-0.0986502	0.0216316	9.46e-06	9115
rs9938097	family.Pasteurellaceae	16	84977389	C	T	-0.0710386	0.0158024	8.23e-06	9402
rs35703006	family.Peptococcaceae	8	28614217	T	G	0.0812655	0.0164355	4.95e-07	10715
rs4990837	family.Peptococcaceae	8	3580757	G	A	0.0910387	0.0185869	1.74e-06	10718
rs150600492	family.Peptococcaceae	10	129175962	C	A	0.135774	0.0289757	2.31e-06	9761
rs12634826	family.Peptococcaceae	3	182984048	G	T	-0.0739885	0.0150931	1.01e-06	10381
rs12992764	family.Peptococcaceae	2	188895743	G	T	0.0684213	0.0141137	1.46e-06	10444
rs75898026	family.Peptococcaceae	13	113561082	G	A	-0.0821779	0.0173541	2.02e-06	10444
rs117452796	family.Peptococcaceae	9	9423378	G	A	-0.257982	0.0549569	3.15e-06	3161
rs75430375	family.Peptococcaceae	5	89252884	T	C	-0.147941	0.0317498	3.41e-06	8375
rs12144792	family.Peptococcaceae	1	27418225	T	C	0.064399	0.0141246	5.82e-06	10718
rs11787651	family.Peptococcaceae	9	15134457	G	A	0.128888	0.0288764	8.29e-06	9921
rs61841503	family.Peptostreptococcaceae	10	17019559	A	G	0.0919658	0.0161331	9.8e-09	15333
rs4692811	family.Peptostreptococcaceae	4	171180190	T	C	0.0642075	0.0126913	4.21e-07	16061
rs12377846	family.Peptostreptococcaceae	9	16786784	A	C	-0.252	0.0511627	7.26e-07	3736
rs2644627	family.Peptostreptococcaceae	8	26726641	G	C	-0.0558506	0.011224	6.33e-07	16059
rs59987323	family.Peptostreptococcaceae	22	37976422	T	C	-0.0537078	0.011443	2.7e-06	15584
rs9573937	family.Peptostreptococcaceae	13	77351196	G	A	-0.0693637	0.0142907	1.71e-06	16061
rs75819860	family.Peptostreptococcaceae	18	65324280	A	T	0.126264	0.0268383	2.49e-06	11697
rs117020988	family.Peptostreptococcaceae	7	46710977	T	C	0.182411	0.0372126	1.03e-06	6831
rs1520207	family.Peptostreptococcaceae	3	151781175	T	C	0.0525658	0.0112476	3.17e-06	16057
rs76982728	family.Peptostreptococcaceae	7	44312824	C	T	0.124203	0.0266923	3.24e-06	11185
rs12986312	family.Peptostreptococcaceae	19	17414138	G	T	0.0571818	0.0125947	5.77e-06	15970
rs10805326	family.Peptostreptococcaceae	4	14324623	A	G	0.0566637	0.012276	4.03e-06	16061
rs1467258	family.Peptostreptococcaceae	17	38216487	A	G	0.072584	0.0162321	7.9e-06	15584
rs59865771	family.Peptostreptococcaceae	16	89246670	T	C	-0.0573764	0.0127192	7.69e-06	16040
rs77540684	family.Peptostreptococcaceae	10	14650535	G	T	0.106725	0.0245638	8.14e-06	13495
rs6721459	family.Peptostreptococcaceae	2	67852836	G	A	0.0509823	0.0111975	5.08e-06	16061
rs10119172	family.Porphyromonadaceae	9	2233969	G	C	-0.0737324	0.014259	1.32e-07	18022
rs17065783	family.Porphyromonadaceae	3	62035586	G	A	-0.059133	0.0122235	1.79e-06	18028
rs6953849	family.Porphyromonadaceae	7	69251692	G	A	0.0718149	0.0150724	2.44e-06	18028
rs10858364	family.Porphyromonadaceae	9	138076081	T	G	0.055316	0.012085	4.31e-06	18028
rs12486680	family.Porphyromonadaceae	3	191568066	C	A	0.0984639	0.0218573	4.29e-06	17108
rs3111851	family.Porphyromonadaceae	3	189854046	G	C	0.0581896	0.0121147	2.19e-06	18024
rs7330827	family.Porphyromonadaceae	13	23531802	C	T	-0.103842	0.0237355	8.05e-06	13754
rs35961441	family.Porphyromonadaceae	1	240929774	C	A	0.0915257	0.0207306	8.37e-06	16374
rs10762312	family.Porphyromonadaceae	10	71571863	A	G	-0.052368	0.0118814	8.7e-06	18028
rs35233670	family.Porphyromonadaceae	17	63750903	C	T	-0.0473576	0.010602	7.91e-06	18024
rs864093	family.Porphyromonadaceae	4	149825977	C	A	-0.0527939	0.0117499	9.6e-06	18027
rs1980561	family.Porphyromonadaceae	14	63386516	G	A	-0.0485289	0.0109284	8.95e-06	18028
rs9958960	family.Prevotellaceae	18	63018983	A	G	-0.0914807	0.0173611	1.06e-07	14061
rs4493272	family.Prevotellaceae	2	118910912	C	T	-0.0604992	0.0118027	3.02e-07	14867
rs3860225	family.Prevotellaceae	1	111161677	G	A	0.083936	0.0167936	5.5e-07	14871
rs912860	family.Prevotellaceae	14	33706908	A	G	-0.229046	0.0483124	9.3e-07	3479
rs12118202	family.Prevotellaceae	1	210681370	C	T	-0.0751986	0.0147265	5.54e-07	14869
rs2206482	family.Prevotellaceae	20	9771109	G	T	-0.0569105	0.0117486	1.3e-06	14808
rs9586501	family.Prevotellaceae	13	105075823	A	G	0.0592681	0.0127329	2.59e-06	14868
rs12057990	family.Prevotellaceae	1	99470269	T	C	0.0589878	0.0132268	8.97e-06	14867
rs148376875	family.Prevotellaceae	3	170126707	G	T	0.084515	0.0179163	2.08e-06	14289
rs4685827	family.Prevotellaceae	3	4864877	C	T	-0.0679529	0.0145407	2.77e-06	14867
rs10131942	family.Prevotellaceae	14	78643095	G	C	0.0701212	0.0158326	8.61e-06	14871
rs34660375	family.Prevotellaceae	5	180283881	G	A	-0.0805894	0.0178291	7.4e-06	14289
rs7252711	family.Prevotellaceae	19	17460999	G	A	-0.0740876	0.0161926	5.57e-06	14540
rs3758087	family.Prevotellaceae	8	23714609	C	T	0.0564199	0.0124655	8.61e-06	14871
rs34071565	family.Prevotellaceae	11	119712522	A	T	-0.1567	0.0347882	5.6e-06	8136
rs13069367	family.Prevotellaceae	3	71801830	C	A	-0.0539768	0.0119687	7.39e-06	14860
rs7975087	family.Prevotellaceae	12	21404832	A	C	-0.0601448	0.0135454	7.59e-06	14871
rs2278540	family.Prevotellaceae	3	32408916	A	G	0.0554249	0.0123265	8.44e-06	14847
rs9813022	family.Rhodospirillaceae	3	13726736	G	A	-0.0842444	0.0163583	2.53e-07	8498
rs3754624	family.Rhodospirillaceae	2	225633812	T	C	0.0971389	0.0200064	1.71e-06	8496
rs55876211	family.Rhodospirillaceae	3	84471266	T	C	-0.0911851	0.0196395	2.87e-06	8494
rs76784716	family.Rhodospirillaceae	2	169033340	G	A	0.136049	0.0285767	1.49e-06	8498
rs4278423	family.Rhodospirillaceae	10	2670553	C	T	0.107529	0.0235725	3.12e-06	8501
rs1549633	family.Rhodospirillaceae	5	27945645	C	A	0.0999312	0.0218634	4.7e-06	8010
rs11591293	family.Rhodospirillaceae	10	113419797	T	G	0.0743184	0.0158724	2.67e-06	8500
rs74354280	family.Rhodospirillaceae	4	134192918	T	C	-0.0911896	0.0204907	6.67e-06	8501
rs61933850	family.Rhodospirillaceae	12	73139398	A	G	0.164808	0.0360647	7.23e-06	6830
rs7001029	family.Rhodospirillaceae	8	131958403	T	C	0.117366	0.0261324	5.35e-06	8044
rs1035406	family.Rhodospirillaceae	5	119372737	A	G	-0.11354	0.0250863	5.84e-06	8483
rs72714493	family.Rhodospirillaceae	1	92206218	G	A	0.0816858	0.0180791	7.35e-06	8497
rs12977163	family.Rhodospirillaceae	19	28641647	C	G	0.0730951	0.0163491	7.63e-06	8044
rs13336560	family.Rhodospirillaceae	16	88554243	T	C	-0.0701719	0.0158061	9.17e-06	8010
rs4822789	family.Rhodospirillaceae	22	27173098	C	G	0.0734321	0.0160521	7.01e-06	8492
rs6679026	family.Rhodospirillaceae	1	78619512	C	T	0.111984	0.0251088	9.95e-06	8497
rs1923415	family.Rhodospirillaceae	6	89268715	G	A	-0.0999238	0.0227326	9.64e-06	8501
rs9603208	family.Rikenellaceae	13	38044689	T	G	0.0821173	0.0159596	1.92e-07	17680
rs1939881	family.Rikenellaceae	11	95304834	A	G	-0.105589	0.0206213	5.64e-07	17434
rs67705352	family.Rikenellaceae	1	19790706	G	T	-0.0549688	0.0110534	6.58e-07	17676
rs4264350	family.Rikenellaceae	15	71658642	C	T	-0.0526393	0.0108555	1.35e-06	17668
rs62532512	family.Rikenellaceae	9	14158854	A	C	-0.0504257	0.0107399	2.76e-06	17672
rs67281112	family.Rikenellaceae	7	135778919	C	G	0.0635814	0.0137451	3.63e-06	17199
rs6837275	family.Rikenellaceae	4	187842232	G	A	0.0570355	0.011887	1.45e-06	17199
rs9578457	family.Rikenellaceae	13	22867356	A	G	-0.141478	0.0315848	3.99e-06	9400
rs2833282	family.Rikenellaceae	21	32496710	A	G	0.0711137	0.0156966	4.31e-06	17680
rs77885767	family.Rikenellaceae	14	21548634	T	C	-0.156209	0.0336482	2.85e-06	8478
rs59663348	family.Rikenellaceae	18	4069710	A	G	0.0570915	0.0125048	6.12e-06	17678
rs8130320	family.Rikenellaceae	21	40580258	G	A	-0.048924	0.0106843	4.73e-06	17680
rs74474130	family.Rikenellaceae	14	90270821	G	T	0.137747	0.0295688	3.61e-06	11055
rs7242694	family.Rikenellaceae	18	10338470	T	C	-0.0618674	0.0134882	5.81e-06	17199
rs36021379	family.Rikenellaceae	21	28515912	G	A	-0.0656005	0.0144903	7.2e-06	17199
rs10217435	family.Rikenellaceae	9	86052655	T	C	-0.0883756	0.0197506	6.51e-06	17679
rs2447496	family.Rikenellaceae	8	99188924	A	G	-0.0549203	0.0121904	6.09e-06	17199
rs35909684	family.Rikenellaceae	8	144441740	C	A	-0.0850181	0.0191539	7.1e-06	17565
rs4783173	family.Rikenellaceae	16	85396629	G	C	0.0481514	0.0110006	7.06e-06	17086
rs7832304	family.Rikenellaceae	8	134444155	G	T	-0.0724262	0.016063	8.71e-06	16912
rs10832801	family.Rikenellaceae	11	17589129	C	A	-0.0534763	0.0122666	7.5e-06	17199
rs9389714	family.Rikenellaceae	6	100244667	T	C	-0.0636841	0.0143416	8.79e-06	17680
rs6744030	family.Rikenellaceae	2	174257127	T	C	0.0696747	0.0157103	9.32e-06	17564
rs55793120	family.Ruminococcaceae	12	47384118	C	T	0.13822	0.0266152	1.44e-07	12405
rs2113833	family.Ruminococcaceae	2	218216801	C	T	0.169146	0.0355009	1.14e-06	4140
rs17376049	family.Ruminococcaceae	1	61425267	C	T	0.0848534	0.0172114	7.3e-07	18333
rs56199908	family.Ruminococcaceae	9	2801371	C	T	-0.199327	0.0410444	1.66e-06	5618
rs10093275	family.Ruminococcaceae	8	69732887	T	C	0.0534595	0.011677	5.35e-06	18335
rs76724913	family.Ruminococcaceae	1	24473669	G	T	0.0901053	0.0203104	9.6e-06	17516
rs1612733	family.Ruminococcaceae	1	107661606	C	T	0.108708	0.0238006	4.22e-06	15016
rs2426816	family.Ruminococcaceae	20	58278102	A	T	-0.0480152	0.0106011	6.04e-06	17774
rs3009418	family.Ruminococcaceae	1	147744468	A	C	0.0927607	0.0210123	8.69e-06	16407
rs10166469	family.Ruminococcaceae	2	29829167	C	T	-0.053336	0.0120209	8.52e-06	18314
rs1158100	family.Ruminococcaceae	8	4555684	G	A	-0.0490539	0.0109865	8.61e-06	18333
rs499272	family.Ruminococcaceae	11	116485496	C	G	0.0706431	0.016046	9.29e-06	17854
rs11110281	family.Streptococcaceae	12	100584014	C	T	-0.130554	0.0225943	1.4e-08	15316
rs2952251	family.Streptococcaceae	8	10143164	G	A	-0.0639298	0.0126525	3.72e-07	16612
rs4968759	family.Streptococcaceae	17	61298020	G	A	-0.0544035	0.0111271	8.92e-07	16624
rs395407	family.Streptococcaceae	5	169689604	C	G	-0.0826855	0.0172536	1.33e-06	16088
rs35344081	family.Streptococcaceae	16	991253	A	G	0.0609349	0.0129703	2.64e-06	16624
rs2370083	family.Streptococcaceae	14	97526750	T	G	-0.0842751	0.0184509	4.26e-06	16516
rs77558518	family.Streptococcaceae	5	174173171	G	A	-0.104239	0.022806	3.72e-06	15161
rs76717940	family.Streptococcaceae	3	94153993	A	T	0.150606	0.0334079	3.09e-06	7720
rs10028567	family.Streptococcaceae	4	53657577	T	C	-0.0934027	0.0190343	3.72e-06	16549
rs72739637	family.Streptococcaceae	15	41663393	G	A	0.0927983	0.0192021	1.82e-06	15111
rs16950051	family.Streptococcaceae	12	120729505	G	A	0.107008	0.0236973	5.34e-06	14431
rs77968078	family.Streptococcaceae	1	240441766	A	G	-0.0993013	0.0224788	7.93e-06	15519
rs28718126	family.Streptococcaceae	8	15312558	G	A	0.109069	0.0246868	9.41e-06	13529
rs7916711	family.Streptococcaceae	10	28588269	G	A	0.0959639	0.021545	6.33e-06	15515
rs957755	family.Streptococcaceae	7	46778653	G	T	-0.0642449	0.0142702	7.42e-06	16627
rs6806351	family.Streptococcaceae	3	132058723	C	T	-0.0619209	0.0135744	6.94e-06	16198
rs9903102	family.Streptococcaceae	17	80576624	A	C	-0.0693015	0.0154096	4.92e-06	16623
rs57646748	family.Streptococcaceae	4	37452858	A	G	-0.088021	0.019876	7.88e-06	16160
rs6563952	family.Streptococcaceae	16	73391982	C	G	0.0801931	0.0178576	8.71e-06	16627
rs9864379	family.unknownfamily	3	14306949	C	T	-0.160521	0.0292752	4.66e-08	5768
rs11150282	family.unknownfamily	16	80493705	C	T	0.098235	0.0197127	7.36e-07	5864
rs16851659	family.unknownfamily	1	230523039	C	G	-0.0895168	0.0186555	1.27e-06	5875
rs4129395	family.unknownfamily	9	115975389	A	G	0.0904264	0.0185253	1.22e-06	5878
rs1221147	family.unknownfamily	9	122046549	A	T	0.126305	0.0279161	4.86e-06	5759
rs79790072	family.unknownfamily	15	100747683	C	T	0.226103	0.0488017	3.54e-06	4104
rs73074665	family.unknownfamily	7	20010624	T	A	0.164631	0.0356037	3.62e-06	5749
rs113884518	family.unknownfamily	9	24648997	C	T	-0.20591	0.0455376	7.74e-06	4434
rs789069	family.unknownfamily	18	1008278	C	A	-0.10413	0.0234459	6.5e-06	5870
rs367480	family.unknownfamily	11	2937631	A	G	-0.0841649	0.0185948	7.52e-06	5878
rs8028558	family.unknownfamily	15	62055753	G	A	0.08346	0.0188504	9.78e-06	5875
rs28678345	family.unknownfamily	17	53906328	C	T	0.213083	0.0471377	8.06e-06	4315
rs74603314	family.unknownfamily	14	46519718	C	T	0.230767	0.0489701	2.28e-06	4033
rs76373661	family.unknownfamily	3	3771148	A	G	0.0908218	0.0202986	5.16e-06	10359
rs17235252	family.unknownfamily	7	82536037	C	T	-0.122002	0.0255463	2.16e-06	9531
rs638542	family.unknownfamily	1	109845252	A	G	-0.070592	0.0157049	5.17e-06	9970
rs62188991	family.unknownfamily	2	177374176	C	G	-0.110864	0.0241355	5.27e-06	9531
rs949341	family.unknownfamily	11	112386785	A	G	0.0656602	0.0147216	7.73e-06	10355
rs13100746	family.unknownfamily	3	165846506	T	C	0.0638979	0.0142685	7.29e-06	10359
rs515984	family.unknownfamily	10	3521459	C	T	-0.0875451	0.0190685	6.61e-06	10359
rs7706512	family.unknownfamily	5	17443654	A	G	0.0657351	0.0138979	2.27e-06	10359
rs11779863	family.unknownfamily	8	15406830	A	G	-0.0772768	0.0172171	6.69e-06	10353
rs7801843	family.unknownfamily	7	4105705	G	A	-0.0869495	0.0194509	9.47e-06	10359
rs10071529	family.unknownfamily	5	176287195	C	G	0.125105	0.0278674	8.64e-06	10147
rs739151	family.unknownfamily	22	42741466	G	C	0.0652659	0.0139773	3.09e-06	10337
rs114184530	family.unknownfamily	9	116018011	C	T	-0.154545	0.0339992	7.88e-06	7196
rs12566890	family.unknownfamily	1	61850864	G	T	-0.103134	0.0241775	8.11e-06	10339
rs3932485	family.unknownfamily	3	184193482	T	C	0.0626209	0.0141623	9.93e-06	10359
rs7853673	family.unknownfamily	9	116711241	A	G	-0.0624389	0.0139833	6.73e-06	10359
rs60583455	family.unknownfamily	7	1321675	C	T	0.108934	0.021177	2.6e-07	4773
rs2172426	family.unknownfamily	8	18229020	T	C	-0.10212	0.0198947	3.17e-07	5099
rs11251024	family.unknownfamily	10	2095726	A	G	0.104201	0.0206737	6.63e-07	5107
rs13219468	family.unknownfamily	6	68934648	C	G	0.115344	0.0236958	1.41e-06	5104
rs267959	family.unknownfamily	5	10737802	G	A	0.0988612	0.0209676	2.62e-06	5107
rs11606187	family.unknownfamily	11	91589600	G	A	-0.154539	0.0326288	3.31e-06	5102
rs7911787	family.unknownfamily	10	98619568	T	G	-0.223071	0.0470232	3.39e-06	3879
rs72671304	family.unknownfamily	14	39425971	C	T	0.172322	0.0370028	3.8e-06	4887
rs13385922	family.unknownfamily	2	234081324	C	T	0.0929494	0.0201348	3.97e-06	5106
rs4383094	family.unknownfamily	15	81694972	C	T	0.149188	0.0320662	4.28e-06	5091
rs55921101	family.unknownfamily	10	127094261	T	A	-0.109245	0.0236201	4.32e-06	5105
rs9542068	family.unknownfamily	13	70306831	C	T	0.0990709	0.0218149	6.52e-06	5107
rs2930903	family.unknownfamily	19	887824	G	C	0.0908335	0.0209434	6.84e-06	4789
rs60775321	family.unknownfamily	15	97318671	C	T	-0.0962425	0.0213842	7.1e-06	5101
rs8126061	family.unknownfamily	20	3405239	C	T	-0.159135	0.0351904	7.36e-06	5089
rs166849	family.unknownfamily	2	200778866	A	G	0.0911053	0.0202239	7.74e-06	5107
rs80270230	family.unknownfamily	2	89331940	C	G	0.176113	0.0393214	8.41e-06	4261
rs12741784	family.Veillonellaceae	1	50088819	T	C	-0.0621452	0.0119266	1.28e-07	15867
rs79535861	family.Veillonellaceae	13	38326692	C	A	0.100666	0.0207016	1.58e-06	15061
rs111810795	family.Veillonellaceae	14	102897930	T	C	-0.0867108	0.0180573	1.73e-06	15605
rs12186441	family.Veillonellaceae	5	132646303	A	G	0.208096	0.0453999	4.53e-06	5236
rs4797169	family.Veillonellaceae	18	462180	C	T	0.0587799	0.0128297	4.49e-06	15974
rs12668619	family.Veillonellaceae	7	21637810	G	A	0.055301	0.0117654	2.57e-06	15971
rs2175069	family.Veillonellaceae	4	23317124	G	A	-0.0526752	0.0114886	4.64e-06	15976
rs1442060	family.Veillonellaceae	4	46366067	A	G	-0.0514024	0.0112125	4.51e-06	15976
rs1447205	family.Veillonellaceae	8	41231597	C	G	-0.0520689	0.0115656	7.35e-06	15971
rs114889439	family.Veillonellaceae	13	61597625	G	A	-0.253809	0.0539169	6.19e-06	3268
rs4461038	family.Veillonellaceae	15	78546996	G	A	-0.0554965	0.0119467	3.73e-06	15973
rs6909981	family.Veillonellaceae	6	75534152	T	C	-0.0638697	0.0141765	5.48e-06	15976
rs2561116	family.Veillonellaceae	5	38348199	G	T	-0.083617	0.0187159	7.89e-06	15976
rs61264131	family.Veillonellaceae	6	139188534	C	A	0.202367	0.0464388	6.75e-06	3075
rs9345168	family.Veillonellaceae	6	92380922	A	C	0.0509102	0.0113253	8.49e-06	15976
rs11700976	family.Veillonellaceae	21	35576123	A	C	0.0503337	0.0113763	9.25e-06	15971
rs6692542	family.Veillonellaceae	1	244391618	G	A	0.0534397	0.0118254	8.68e-06	15976
rs2585520	family.Veillonellaceae	13	78785141	T	G	-0.0904972	0.0200428	5.27e-06	15501
rs75768969	family.Veillonellaceae	13	101617913	G	C	-0.0703773	0.0156855	7.19e-06	15975
rs1693340	family.Veillonellaceae	18	30208691	C	T	0.0818934	0.018245	9.25e-06	15058
rs4263802	family.Veillonellaceae	8	138319508	A	G	0.050942	0.0114921	7.45e-06	15976
rs11729256	family.Verrucomicrobiaceae	4	95027272	C	T	0.0749798	0.0150177	6.73e-07	11861
rs4936098	family.Verrucomicrobiaceae	11	130280667	G	A	0.0648691	0.0135928	1.13e-06	11858
rs9349825	family.Verrucomicrobiaceae	6	56341481	G	A	-0.0704354	0.0147128	2.51e-06	11858
rs74542928	family.Verrucomicrobiaceae	4	100544188	C	T	0.112124	0.0236422	1.65e-06	11216
rs3995795	family.Verrucomicrobiaceae	10	11389614	T	C	0.064218	0.0140994	5.03e-06	11690
rs2602429	family.Verrucomicrobiaceae	16	81063149	T	C	0.0745516	0.0156195	2.7e-06	11690
rs4242783	family.Verrucomicrobiaceae	10	5064327	A	G	0.0687992	0.0147694	2.75e-06	11690
rs11184341	family.Verrucomicrobiaceae	1	105422565	C	G	0.0655301	0.014223	4.14e-06	11864
rs61779207	family.Verrucomicrobiaceae	1	41074472	A	G	-0.0758811	0.0167762	6.63e-06	11591
rs117107102	family.Verrucomicrobiaceae	18	49473635	G	A	0.204683	0.0431573	2.92e-06	4975
rs12908520	family.Verrucomicrobiaceae	15	97570657	A	G	0.0619104	0.0130946	2.15e-06	11863
rs111862613	family.Verrucomicrobiaceae	12	130309670	C	T	0.0907065	0.0196746	3.73e-06	11621
rs941682	family.Verrucomicrobiaceae	20	31867840	A	G	-0.0631526	0.0143767	9.58e-06	11809
rs4396289	family.Victivallaceae	11	9316730	T	C	-0.152918	0.0288525	1.54e-07	3913
rs2944282	family.Victivallaceae	7	57589803	C	T	-0.124197	0.0257026	1.57e-06	3555
rs11764871	family.Victivallaceae	7	146808977	T	G	0.127099	0.025656	7.49e-07	3909
rs6545794	family.Victivallaceae	2	60484909	G	A	-0.197786	0.0410495	5.97e-07	3916
rs2546105	family.Victivallaceae	5	94692439	T	A	0.126643	0.0257111	1.03e-06	3917
rs62570196	family.Victivallaceae	9	111086170	T	C	-0.246101	0.0483077	2.7e-07	3091
rs7077363	family.Victivallaceae	10	95286954	A	G	0.148942	0.0318366	2.83e-06	3912
rs67832247	family.Victivallaceae	2	2649472	T	C	-0.123489	0.0266695	3.24e-06	3555
rs34962571	family.Victivallaceae	12	131103256	C	A	-0.186945	0.0418412	6.25e-06	3237
rs7860510	family.Victivallaceae	9	94128796	C	G	0.164855	0.0375128	9.6e-06	3912
rs7627405	family.Victivallaceae	3	9968555	T	C	-0.134158	0.0301427	8.19e-06	3555
rs61702987	family.Victivallaceae	2	31211657	C	T	0.145501	0.0300007	3.08e-06	3906
rs7314815	family.Victivallaceae	12	102525047	A	G	0.101088	0.0225594	6.4e-06	3912
rs11671100	family.Victivallaceae	19	711637	C	A	-0.160034	0.0349472	4.08e-06	3331
rs6890185	genus..Clostridiuminnocuumgroup	5	71186626	C	T	0.113424	0.0233137	1.12e-06	4166
rs61267978	genus..Clostridiuminnocuumgroup	18	6348227	C	T	0.14708	0.0320875	5.59e-06	4165
rs1948423	genus..Clostridiuminnocuumgroup	3	103025517	A	T	-0.108859	0.023425	3.49e-06	4165
rs6577484	genus..Clostridiuminnocuumgroup	1	8419420	A	G	0.160425	0.0360857	8.41e-06	3858
rs10074000	genus..Clostridiuminnocuumgroup	5	113126539	C	T	-0.102648	0.0227508	7e-06	4048
rs1942371	genus..Clostridiuminnocuumgroup	18	69274308	A	G	-0.157938	0.034187	4.06e-06	3971
rs40656	genus..Clostridiuminnocuumgroup	5	9368158	T	C	0.142664	0.0311021	8.62e-06	4048
rs71564433	genus..Clostridiuminnocuumgroup	6	143718234	A	T	-0.126746	0.0274657	7.8e-06	4164
rs77845139	genus..Clostridiuminnocuumgroup	15	59704208	G	A	-0.114993	0.0257186	8.41e-06	4048
rs10506058	genus..Clostridiuminnocuumgroup	12	30268485	G	A	0.0997048	0.0221926	8.92e-06	4163
rs4869133	genus..Clostridiuminnocuumgroup	5	95717619	A	G	-0.180591	0.0409505	7.24e-06	3735
rs112617308	genus..Eubacteriumbrachygroup	10	94185213	C	T	-0.170873	0.0362844	2.38e-06	4001
rs9613196	genus..Eubacteriumbrachygroup	22	26922534	A	T	-0.238718	0.0528561	4.99e-06	3004
rs62348779	genus..Eubacteriumbrachygroup	5	17460096	C	T	-0.201481	0.043286	3.78e-06	3827
rs2913110	genus..Eubacteriumbrachygroup	10	22892667	T	C	0.105143	0.022942	4.56e-06	4001
rs4862235	genus..Eubacteriumbrachygroup	4	184628931	A	G	0.104806	0.0225751	3.73e-06	4000
rs12151423	genus..Eubacteriumbrachygroup	2	218237281	G	A	0.101329	0.0227324	9.27e-06	3854
rs73199919	genus..Eubacteriumbrachygroup	4	6856564	C	T	-0.236717	0.0531335	8.16e-06	3008
rs6591893	genus..Eubacteriumbrachygroup	11	80236833	A	G	0.108225	0.0240319	7.34e-06	3999
rs720439	genus..Eubacteriumbrachygroup	22	48190598	G	A	-0.111927	0.0251252	7.03e-06	4001
rs13139592	genus..Eubacteriumbrachygroup	4	144665178	C	T	-0.145997	0.0327192	7.97e-06	3842
rs1384962	genus..Eubacteriumbrachygroup	14	23060552	G	A	0.120888	0.0266264	6.99e-06	4001
rs17159861	genus..Eubacteriumcoprostanoligenesgroup	7	31085162	T	C	0.0962228	0.0168388	1.04e-08	17380
rs9648214	genus..Eubacteriumcoprostanoligenesgroup	7	16380806	C	T	-0.0828719	0.016431	2.52e-07	17379
rs115325767	genus..Eubacteriumcoprostanoligenesgroup	1	200638489	C	G	0.0783322	0.0174719	2.62e-06	16555
rs12906958	genus..Eubacteriumcoprostanoligenesgroup	15	36911598	T	C	-0.0533159	0.0115935	4.35e-06	17380
rs4076415	genus..Eubacteriumcoprostanoligenesgroup	15	86440997	G	T	0.0515152	0.0110294	1.99e-06	16960
rs6762473	genus..Eubacteriumcoprostanoligenesgroup	3	127139574	A	C	0.0521584	0.0112353	4.26e-06	17377
rs73109678	genus..Eubacteriumcoprostanoligenesgroup	7	33603122	A	G	-0.0796956	0.0172275	3.66e-06	17379
rs10444197	genus..Eubacteriumcoprostanoligenesgroup	10	2215931	G	A	-0.0505823	0.0113455	5.98e-06	17380
rs2644213	genus..Eubacteriumcoprostanoligenesgroup	10	84506096	A	G	0.0538845	0.0121245	9.86e-06	17380
rs11720857	genus..Eubacteriumcoprostanoligenesgroup	3	113794507	T	C	0.0630776	0.0144485	9.26e-06	16960
rs4717831	genus..Eubacteriumcoprostanoligenesgroup	7	73306506	T	A	0.0786783	0.0174038	9.18e-06	16854
rs62024432	genus..Eubacteriumcoprostanoligenesgroup	15	97869293	T	C	-0.0769698	0.0172101	7.5e-06	17271
rs76898927	genus..Eubacteriumcoprostanoligenesgroup	3	81595477	A	G	0.123055	0.0266375	4.79e-06	12197
rs11052069	genus..Eubacteriumcoprostanoligenesgroup	12	32713919	C	T	0.0477832	0.0107833	9.38e-06	17380
rs79895140	genus..Eubacteriumcoprostanoligenesgroup	2	50797401	C	T	-0.0641017	0.0141153	8.62e-06	16139
rs4583233	genus..Eubacteriumeligensgroup	16	81820486	C	A	0.0670205	0.0128122	2.84e-07	14327
rs265534	genus..Eubacteriumeligensgroup	10	83092007	G	T	-0.0563756	0.0120127	2.27e-06	14776
rs72839198	genus..Eubacteriumeligensgroup	2	115197171	G	C	0.155659	0.0375612	3.14e-06	4926
rs74606150	genus..Eubacteriumeligensgroup	14	39301409	G	C	-0.196454	0.042565	4.25e-06	5381
rs6923695	genus..Eubacteriumeligensgroup	6	70956815	G	T	0.103268	0.0229524	4.87e-06	12891
rs56080211	genus..Eubacteriumeligensgroup	2	110260993	T	C	0.123093	0.0282743	9.14e-06	10699
rs158115	genus..Eubacteriumeligensgroup	14	77619186	C	G	0.0915271	0.0190611	9.74e-06	14678
rs2200429	genus..Eubacteriumeligensgroup	13	107563458	G	A	-0.0888825	0.0198479	5.3e-06	14761
rs182318	genus..Eubacteriumeligensgroup	11	31098691	A	G	-0.0824941	0.0195615	8.4e-06	14777
rs12719051	genus..Eubacteriumeligensgroup	7	51365152	G	A	0.0916626	0.0208183	7.12e-06	12799
rs3771393	genus..Eubacteriumfissicatenagroup	2	71145246	T	C	0.130842	0.0266671	7.38e-07	3792
rs2733072	genus..Eubacteriumfissicatenagroup	8	5433699	A	G	0.109644	0.0228306	1.49e-06	3833
rs7104872	genus..Eubacteriumfissicatenagroup	11	115165111	A	G	0.138612	0.0291906	2.73e-06	3829
rs151257695	genus..Eubacteriumfissicatenagroup	7	73043561	G	A	0.20951	0.0454847	3.1e-06	3587
rs11876297	genus..Eubacteriumfissicatenagroup	18	45753272	C	T	0.131469	0.0281712	2.67e-06	3396
rs6934739	genus..Eubacteriumfissicatenagroup	6	39940437	G	A	0.111463	0.0252788	9.75e-06	3831
rs10147907	genus..Eubacteriumfissicatenagroup	14	89484373	G	T	0.172263	0.039601	8.27e-06	3833
rs1768152	genus..Eubacteriumfissicatenagroup	3	39604954	C	T	0.139489	0.0316186	8.7e-06	3590
rs11818408	genus..Eubacteriumfissicatenagroup	10	96758467	A	G	0.10585	0.0237114	8.2e-06	3590
rs13116360	genus..Eubacteriumhalliigroup	4	111885431	C	T	0.154124	0.0297185	2.94e-07	10323
rs949971	genus..Eubacteriumhalliigroup	3	110283389	G	T	-0.0540164	0.0116101	3.29e-06	16566
rs10798999	genus..Eubacteriumhalliigroup	1	34308917	T	C	0.0601661	0.0126752	2.61e-06	16561
rs60254196	genus..Eubacteriumhalliigroup	7	148856720	G	A	-0.0522832	0.0111865	2.7e-06	16238
rs10808115	genus..Eubacteriumhalliigroup	7	100635375	C	A	-0.0504747	0.0109922	4.42e-06	16566
rs74018587	genus..Eubacteriumhalliigroup	15	62014160	T	C	0.208943	0.043822	3.7e-06	3039
rs6550770	genus..Eubacteriumhalliigroup	3	23663416	C	T	-0.198087	0.0443545	4.82e-06	4279
rs10501370	genus..Eubacteriumhalliigroup	11	58040621	T	C	-0.115589	0.0252489	5.42e-06	13824
rs281379	genus..Eubacteriumhalliigroup	19	49214274	G	A	-0.0499523	0.0112153	9.33e-06	16130
rs78056098	genus..Eubacteriumhalliigroup	11	123789877	T	G	-0.0507411	0.0113758	8.29e-06	16568
rs138531890	genus..Eubacteriumhalliigroup	3	195238086	G	A	0.153138	0.0349456	5.43e-06	7710
rs28584818	genus..Eubacteriumhalliigroup	3	64664456	G	A	0.126115	0.0268627	4.43e-06	11095
rs117748144	genus..Eubacteriumhalliigroup	11	11771637	C	T	-0.126582	0.028712	7.86e-06	10861
rs17474256	genus..Eubacteriumhalliigroup	1	104524676	A	G	0.0810805	0.0184573	9.45e-06	16460
rs630939	genus..Eubacteriumhalliigroup	18	48384463	T	C	-0.0508914	0.0114352	9.16e-06	16238
rs17074066	genus..Eubacteriumhalliigroup	4	183709536	C	T	-0.0813986	0.0189272	9.35e-06	15804
rs34297067	genus..Eubacteriumnodatumgroup	14	52185888	G	A	-0.186907	0.0341475	6.6e-08	3271
rs113893692	genus..Eubacteriumnodatumgroup	9	28245518	T	C	-0.185107	0.0403573	5.76e-06	3195
rs77910827	genus..Eubacteriumnodatumgroup	9	96597985	T	C	0.201788	0.0413568	9.05e-07	3271
rs61841040	genus..Eubacteriumnodatumgroup	10	9659749	T	G	0.160621	0.0341609	3.56e-06	3295
rs9425984	genus..Eubacteriumnodatumgroup	1	34529736	C	T	-0.130234	0.0292347	7.21e-06	3294
rs10263623	genus..Eubacteriumnodatumgroup	7	64894137	T	C	0.193496	0.0439023	8.91e-06	3080
rs11006576	genus..Eubacteriumnodatumgroup	10	61322015	G	A	-0.110167	0.024593	7.99e-06	3295
rs7880204	genus..Eubacteriumnodatumgroup	1	171060821	C	T	-0.125454	0.0275303	6.84e-06	3294
rs6818880	genus..Eubacteriumnodatumgroup	4	94712747	G	A	-0.110081	0.0245964	7.83e-06	3291
rs10458299	genus..Eubacteriumnodatumgroup	7	135052348	C	T	-0.187753	0.041969	8.37e-06	3271
rs7827125	genus..Eubacteriumnodatumgroup	8	4954912	T	C	0.1223	0.0271331	7.17e-06	3294
rs12423772	genus..Eubacteriumoxidoreducensgroup	12	94515340	T	G	0.14098	0.0295029	2.63e-06	5321
rs2973294	genus..Eubacteriumoxidoreducensgroup	4	37526679	T	G	0.0923559	0.0195439	2.39e-06	5378
rs34561138	genus..Eubacteriumoxidoreducensgroup	16	86480355	A	G	0.216145	0.045992	2.51e-06	4186
rs440215	genus..Eubacteriumoxidoreducensgroup	5	106882394	T	C	0.0932766	0.0195294	1.65e-06	5377
rs1425962	genus..Eubacteriumoxidoreducensgroup	4	187905399	C	G	0.0906104	0.0200612	7.32e-06	5321
rs12129908	genus..Eubacteriumoxidoreducensgroup	1	195064019	A	C	0.0893272	0.0198333	5.8e-06	5377
rs35398954	genus..Eubacteriumrectalegroup	15	93006765	G	A	-0.0901402	0.0174602	5.4e-07	16621
rs117151453	genus..Eubacteriumrectalegroup	12	20066025	C	G	-0.113141	0.0243541	1.84e-06	13908
rs16960159	genus..Eubacteriumrectalegroup	18	37703874	G	C	-0.156596	0.0336234	4.1e-06	8334
rs314726	genus..Eubacteriumrectalegroup	2	125553155	C	T	0.0528824	0.0109486	1.38e-06	16966
rs10797540	genus..Eubacteriumrectalegroup	1	234530370	G	A	0.0503179	0.0108389	3.53e-06	17350
rs10248854	genus..Eubacteriumrectalegroup	7	121281238	A	C	-0.0527827	0.0113463	4.21e-06	17348
rs3980709	genus..Eubacteriumrectalegroup	1	170900221	T	A	-0.0622701	0.0140572	6.86e-06	17340
rs2884897	genus..Eubacteriumrectalegroup	11	8129537	G	A	-0.129364	0.0289021	6.44e-06	10813
rs10892089	genus..Eubacteriumrectalegroup	11	98523638	G	C	-0.0635522	0.0140072	6.22e-06	17351
rs143694765	genus..Eubacteriumrectalegroup	1	116082909	C	T	0.0870025	0.019779	9.75e-06	15124
rs59427698	genus..Eubacteriumrectalegroup	9	129425745	G	A	-0.0576035	0.0130853	5.37e-06	16613
rs62547233	genus..Eubacteriumrectalegroup	9	92013419	G	A	0.0536319	0.0120201	9.9e-06	17347
rs58498416	genus..Eubacteriumrectalegroup	15	87881513	T	C	-0.0517316	0.0118196	9.68e-06	17350
rs2116427	genus..Eubacteriumruminantiumgroup	5	121182996	G	A	0.0911461	0.0182353	4.67e-07	7739
rs139749	genus..Eubacteriumruminantiumgroup	22	25303055	T	C	-0.0845439	0.0171791	8.59e-07	7314
rs72836424	genus..Eubacteriumruminantiumgroup	10	129037453	T	C	-0.139825	0.030069	2.62e-06	7314
rs2229917	genus..Eubacteriumruminantiumgroup	9	130980937	G	A	0.153538	0.0323922	2.16e-06	7050
rs10131724	genus..Eubacteriumruminantiumgroup	14	52219066	C	A	-0.199832	0.0414577	2.39e-06	5071
rs16891896	genus..Eubacteriumruminantiumgroup	5	33897589	A	G	-0.174787	0.0390573	2.38e-06	4753
rs7000472	genus..Eubacteriumruminantiumgroup	8	138626268	G	A	-0.0762282	0.016523	4.07e-06	7739
rs13025464	genus..Eubacteriumruminantiumgroup	2	201610645	C	T	-0.0737077	0.0163786	6.97e-06	7738
rs2418654	genus..Eubacteriumruminantiumgroup	2	71247578	T	C	-0.0748879	0.0165852	6.17e-06	7314
rs6676699	genus..Eubacteriumruminantiumgroup	1	197978281	T	G	-0.0888124	0.0196447	6.38e-06	7708
rs73139629	genus..Eubacteriumruminantiumgroup	12	63306003	C	A	-0.115098	0.0247909	5.36e-06	7314
rs112375806	genus..Eubacteriumruminantiumgroup	22	48749548	A	T	0.143141	0.0293757	5.82e-06	7123
rs606117	genus..Eubacteriumruminantiumgroup	9	2539358	G	A	0.0833243	0.018056	4.82e-06	7263
rs57340348	genus..Eubacteriumruminantiumgroup	6	130030114	C	T	-0.0979429	0.0212166	4.93e-06	7314
rs2817174	genus..Eubacteriumruminantiumgroup	1	3044181	T	C	-0.0734306	0.0163687	7.87e-06	7710
rs10923018	genus..Eubacteriumruminantiumgroup	1	88523399	A	G	0.0726438	0.0160924	6.8e-06	7739
rs11637981	genus..Eubacteriumruminantiumgroup	15	61289622	T	G	-0.073258	0.0160888	5.44e-06	7718
rs17519472	genus..Eubacteriumruminantiumgroup	12	30360954	T	C	0.107804	0.0233984	4.7e-06	7710
rs209813	genus..Eubacteriumruminantiumgroup	6	11953633	A	G	-0.103488	0.0236391	9.23e-06	7264
rs6048195	genus..Eubacteriumventriosumgroup	20	2308307	T	A	-0.0603594	0.011658	2.5e-07	14839
rs73615400	genus..Eubacteriumventriosumgroup	20	50140919	C	T	-0.0956303	0.0193428	9.54e-07	15146
rs57199565	genus..Eubacteriumventriosumgroup	3	190223732	C	T	0.0783394	0.0160257	7.97e-07	14913
rs11617697	genus..Eubacteriumventriosumgroup	13	98785900	G	A	-0.143349	0.0286241	7.22e-07	11497
rs16884680	genus..Eubacteriumventriosumgroup	8	114445055	T	G	-0.0906428	0.0191909	1.74e-06	15289
rs12964517	genus..Eubacteriumventriosumgroup	18	22460785	A	G	0.0587198	0.0123453	2.07e-06	15289
rs876734	genus..Eubacteriumventriosumgroup	12	52423996	T	C	-0.0618696	0.0132532	2.89e-06	14913
rs3809430	genus..Eubacteriumventriosumgroup	14	44975510	C	T	-0.0548171	0.0118426	3.55e-06	15287
rs72783037	genus..Eubacteriumventriosumgroup	16	60348381	A	C	0.0658926	0.0143747	6.55e-06	15286
rs73849225	genus..Eubacteriumventriosumgroup	4	126371814	C	T	0.0975711	0.0224388	5.21e-06	14573
rs9316536	genus..Eubacteriumventriosumgroup	13	51938576	G	T	-0.0817111	0.0183121	7.84e-06	15289
rs35179274	genus..Eubacteriumventriosumgroup	14	51960625	T	C	-0.0627263	0.013786	5.76e-06	15287
rs78250280	genus..Eubacteriumventriosumgroup	1	147291928	A	G	0.0749762	0.0164404	3.36e-06	14835
rs66746423	genus..Eubacteriumventriosumgroup	1	109398264	T	C	0.0751501	0.0164978	6.11e-06	14578
rs6704822	genus..Eubacteriumventriosumgroup	2	203661779	G	A	0.0739179	0.0166705	6.62e-06	15289
rs13082419	genus..Eubacteriumventriosumgroup	3	107736434	T	C	-0.0715522	0.016137	9.56e-06	14501
rs66830358	genus..Eubacteriumventriosumgroup	3	171895485	A	T	0.0528752	0.0117972	6.87e-06	14913
rs17830032	genus..Eubacteriumxylanophilumgroup	20	57995506	A	G	-0.160597	0.0310515	2.39e-07	9527
rs13239072	genus..Eubacteriumxylanophilumgroup	7	43566344	A	G	0.0687427	0.0142728	1.82e-06	13307
rs79582700	genus..Eubacteriumxylanophilumgroup	17	66689958	G	C	-0.0951677	0.0199969	2.41e-06	13256
rs12980122	genus..Eubacteriumxylanophilumgroup	19	8255478	G	C	-0.108274	0.0238257	5.02e-06	12039
rs2012708	genus..Eubacteriumxylanophilumgroup	16	84790559	G	A	0.0573202	0.0126905	6.53e-06	13306
rs2213117	genus..Eubacteriumxylanophilumgroup	11	131009660	G	T	0.0877797	0.0189012	4.21e-06	12878
rs10140184	genus..Eubacteriumxylanophilumgroup	14	73181783	C	A	0.0576795	0.012599	4.96e-06	12930
rs10917203	genus..Eubacteriumxylanophilumgroup	1	22627266	C	A	0.0612633	0.0130917	3.15e-06	12930
rs112176119	genus..Eubacteriumxylanophilumgroup	16	73696771	T	C	-0.113455	0.0245762	3.33e-06	12199
rs1999224	genus..Eubacteriumxylanophilumgroup	9	130498120	T	G	-0.0949051	0.0203503	3.75e-06	13309
rs75586835	genus..Eubacteriumxylanophilumgroup	4	87891938	G	A	-0.114498	0.0263455	9.39e-06	12550
rs4654122	genus..Eubacteriumxylanophilumgroup	1	246780557	G	C	0.0553508	0.0123588	7.2e-06	13309
rs2047242	genus..Ruminococcusgauvreauiigroup	10	29201860	G	A	-0.067603	0.0133738	2.46e-07	13369
rs71386687	genus..Ruminococcusgauvreauiigroup	16	2767894	G	T	0.121037	0.02386	2.91e-07	11340
rs9870933	genus..Ruminococcusgauvreauiigroup	3	112372317	G	A	0.0621643	0.0126072	8.49e-07	13382
rs1391597	genus..Ruminococcusgauvreauiigroup	12	61119266	T	C	0.0590284	0.0124874	1.86e-06	13382
rs431418	genus..Ruminococcusgauvreauiigroup	5	166419552	G	A	-0.094737	0.0210157	5.54e-06	13289
rs10931481	genus..Ruminococcusgauvreauiigroup	2	191954852	A	G	0.0610096	0.0130484	3.38e-06	13382
rs289410	genus..Ruminococcusgauvreauiigroup	15	85563483	A	G	-0.0654926	0.0139101	2.27e-06	13380
rs2105937	genus..Ruminococcusgauvreauiigroup	1	20552072	G	A	0.0580215	0.0127806	5.1e-06	13364
rs2166943	genus..Ruminococcusgauvreauiigroup	8	137090850	C	A	0.0566974	0.0123497	5.28e-06	13377
rs12539819	genus..Ruminococcusgauvreauiigroup	7	153487396	T	C	0.110654	0.0240684	4.49e-06	11860
rs12079579	genus..Ruminococcusgauvreauiigroup	1	161880482	G	A	0.0955324	0.0213436	5.04e-06	12986
rs73802842	genus..Ruminococcusgauvreauiigroup	4	18824860	A	C	0.0736808	0.0169665	7.48e-06	13382
rs13188803	genus..Ruminococcusgauvreauiigroup	5	112627773	A	T	0.0709419	0.0156855	7.28e-06	12834
rs13163520	genus..Ruminococcusgnavusgroup	5	18662686	A	G	-0.127377	0.0233883	5.61e-08	6326
rs934940	genus..Ruminococcusgnavusgroup	2	122096018	C	A	-0.105045	0.0229588	2.74e-06	6309
rs9872758	genus..Ruminococcusgnavusgroup	3	66701616	C	T	0.0849233	0.0176643	1.66e-06	6398
rs2909242	genus..Ruminococcusgnavusgroup	8	129224680	A	C	-0.0909965	0.018351	7.41e-07	6401
rs3124783	genus..Ruminococcusgnavusgroup	9	135838591	G	A	-0.11599	0.0249099	2.67e-06	6401
rs62167033	genus..Ruminococcusgnavusgroup	2	144700007	C	T	0.185289	0.0396295	3.5e-06	5194
rs12989336	genus..Ruminococcusgnavusgroup	2	36259341	A	G	-0.0846861	0.0187936	7.12e-06	6401
rs12136548	genus..Ruminococcusgnavusgroup	1	115168097	T	C	0.0901946	0.0196476	3.1e-06	6401
rs78399089	genus..Ruminococcusgnavusgroup	3	146290310	C	T	0.144445	0.0326618	6.63e-06	5944
rs11597105	genus..Ruminococcusgnavusgroup	10	6512581	G	A	0.114673	0.0250653	6.95e-06	6328
rs11864644	genus..Ruminococcusgnavusgroup	16	433078	C	T	-0.139804	0.0318253	5.01e-06	6241
rs4388134	genus..Ruminococcusgnavusgroup	4	190110710	T	C	-0.0904997	0.0203544	9.12e-06	6399
rs35866622	genus..Ruminococcustorquesgroup	19	49218060	C	T	-0.0612024	0.0109421	2.21e-08	17240
rs773123	genus..Ruminococcustorquesgroup	12	56494998	A	T	0.0824005	0.0173862	1.59e-06	17011
rs10904297	genus..Ruminococcustorquesgroup	10	4639762	G	A	-0.167804	0.0389812	2.69e-06	3143
rs8080469	genus..Ruminococcustorquesgroup	17	14532347	A	G	0.0490727	0.0107036	3.5e-06	17798
rs77034621	genus..Ruminococcustorquesgroup	8	76769843	G	T	-0.151553	0.0335878	6.07e-06	8567
rs73130967	genus..Ruminococcustorquesgroup	7	54781314	T	A	0.0770375	0.0168264	3.71e-06	17011
rs1972694	genus..Ruminococcustorquesgroup	15	25326425	A	T	-0.0614094	0.0137321	8.93e-06	17353
rs12434631	genus..Ruminococcustorquesgroup	14	26130404	G	A	0.074697	0.0153401	2.77e-06	17353
rs158487	genus..Ruminococcustorquesgroup	5	55576026	G	A	0.0531781	0.0116341	7.52e-06	17798
rs4073731	genus..Ruminococcustorquesgroup	11	132663147	C	T	0.0651948	0.0142221	4.05e-06	17793
rs60603763	genus..Ruminococcustorquesgroup	10	3901226	G	C	0.124328	0.0275286	5.87e-06	11700
rs13154778	genus..Ruminococcustorquesgroup	5	56952803	A	T	0.0563358	0.0129526	7.16e-06	17795
rs1475330	genus..Ruminococcustorquesgroup	6	67262102	C	T	0.0523492	0.01182	8.13e-06	17353
rs10967781	genus..Ruminococcustorquesgroup	9	27225258	A	C	0.0507994	0.0113322	8.37e-06	17791
rs8141465	genus..Ruminococcustorquesgroup	22	21358653	G	A	0.0480778	0.0107442	9.65e-06	17791
rs34583783	genus.Actinomyces	6	67207371	T	G	0.126596	0.0268461	4.49e-06	7468
rs2715439	genus.Actinomyces	15	99492313	T	C	0.0746684	0.0164822	6.27e-06	7468
rs4146653	genus.Actinomyces	10	4782841	A	G	0.0985224	0.0214182	4.5e-06	7468
rs35011108	genus.Actinomyces	6	133007480	G	A	0.232634	0.0512044	6.34e-06	3515
rs4073240	genus.Actinomyces	6	169224781	A	G	0.0749687	0.0167368	7.94e-06	7468
rs7915461	genus.Actinomyces	10	127532121	C	T	0.18776	0.0401636	5.92e-06	5282
rs71315246	genus.Actinomyces	3	101352439	G	A	-0.0969809	0.021925	9.83e-06	7468
rs10787984	genus.Actinomyces	10	121356829	C	G	0.094316	0.0213513	9.62e-06	7468
rs7680684	genus.Adlercreutzia	4	171281359	T	C	-0.083381	0.0168901	9.77e-07	8243
rs2147798	genus.Adlercreutzia	1	201061818	G	C	0.0922959	0.0192121	1.4e-06	8243
rs80078995	genus.Adlercreutzia	5	94059857	T	A	-0.11324	0.0232586	1.57e-06	8243
rs2717140	genus.Adlercreutzia	18	75009770	T	C	-0.119225	0.0251081	2.05e-06	8243
rs9490822	genus.Adlercreutzia	6	123909083	T	C	-0.0734512	0.0155789	2.54e-06	8243
rs12522517	genus.Adlercreutzia	5	31991834	T	A	-0.104884	0.0234695	4.41e-06	8187
rs13231526	genus.Adlercreutzia	7	48844151	A	C	0.143237	0.0311654	4.81e-06	8051
rs6664405	genus.Adlercreutzia	1	69444163	C	T	-0.0953084	0.0210752	5.23e-06	8051
rs1046175	genus.Adlercreutzia	10	135204950	G	C	0.112758	0.0255994	6.36e-06	8051
rs9915817	genus.Adlercreutzia	17	48864179	C	T	0.0749219	0.016833	8.22e-06	8243
rs55719207	genus.Adlercreutzia	3	105355971	A	G	-0.0699243	0.0158036	9.61e-06	8243
rs11604400	genus.Adlercreutzia	11	98386085	T	C	-0.102524	0.0234834	9.74e-06	8107
rs11729256	genus.Akkermansia	4	95027272	C	T	0.0750473	0.0150184	6.58e-07	11860
rs4936098	genus.Akkermansia	11	130280667	G	A	0.0649225	0.0135934	1.1e-06	11857
rs9349825	genus.Akkermansia	6	56341481	G	A	-0.0703407	0.0147133	2.6e-06	11857
rs74542928	genus.Akkermansia	4	100544188	C	T	0.112623	0.0236434	1.48e-06	11215
rs3995795	genus.Akkermansia	10	11389614	T	C	0.0641175	0.0140999	5.22e-06	11689
rs2602429	genus.Akkermansia	16	81063149	T	C	0.0745352	0.0156201	2.72e-06	11689
rs61779207	genus.Akkermansia	1	41074472	A	G	-0.0760539	0.0167769	6.32e-06	11590
rs11184341	genus.Akkermansia	1	105422565	C	G	0.0655855	0.0142236	4.06e-06	11863
rs4242783	genus.Akkermansia	10	5064327	A	G	0.0685454	0.0147701	3e-06	11689
rs117107102	genus.Akkermansia	18	49473635	G	A	0.204406	0.0431629	3.01e-06	4974
rs12908520	genus.Akkermansia	15	97570657	A	G	0.061772	0.0130954	2.26e-06	11862
rs111862613	genus.Akkermansia	12	130309670	C	T	0.0911199	0.0196748	3.39e-06	11620
rs941682	genus.Akkermansia	20	31867840	A	G	-0.0632957	0.0143777	9.17e-06	11808
rs67281112	genus.Alistipes	7	135778919	C	G	0.0634575	0.0137846	3.92e-06	17090
rs67705352	genus.Alistipes	1	19790706	G	T	-0.0532404	0.0110864	1.65e-06	17567
rs11769002	genus.Alistipes	7	62443498	A	G	-0.0528793	0.0109389	1.45e-06	17571
rs7129639	genus.Alistipes	11	17511427	A	C	-0.0524955	0.0109584	1.78e-06	17571
rs1689282	genus.Alistipes	9	14080129	C	A	-0.0520061	0.0113942	5.28e-06	17090
rs11958296	genus.Alistipes	5	177755179	G	A	-0.0981222	0.0218272	9.3e-06	16214
rs8130320	genus.Alistipes	21	40580258	G	A	-0.049002	0.010717	4.84e-06	17571
rs2875322	genus.Alistipes	11	130887552	C	T	-0.0580945	0.0131432	8.78e-06	17459
rs2290844	genus.Alistipes	10	127787142	T	C	0.0813969	0.0191632	9.1e-06	17571
rs2450745	genus.Alistipes	8	144428720	C	A	-0.080524	0.0184702	7.12e-06	17571
rs62576416	genus.Alistipes	9	112120264	C	T	0.0492647	0.0109733	7.5e-06	17564
rs1107244	genus.Alistipes	13	38057357	A	G	0.0758558	0.0171182	3.59e-06	17571
rs34417064	genus.Alistipes	17	52776479	G	A	-0.048202	0.0106868	7.01e-06	17570
rs12990744	genus.Alistipes	2	178000949	T	C	-0.0776618	0.0172986	8.21e-06	16694
rs4810359	genus.Alistipes	20	41191335	G	A	-0.0652428	0.0146155	7.5e-06	17380
rs602075	genus.Allisonella	9	79110160	G	A	0.168974	0.0296976	3.57e-08	3212
rs35778461	genus.Allisonella	9	100150556	T	C	0.146679	0.0297186	1.21e-06	3212
rs6742198	genus.Allisonella	2	33607071	A	G	0.149152	0.0316484	3.35e-06	3182
rs1901739	genus.Allisonella	5	114286707	G	T	0.115769	0.0248626	3.59e-06	3212
rs76904847	genus.Allisonella	7	137968010	A	G	0.148523	0.0334857	6.09e-06	3182
rs35110698	genus.Allisonella	12	28018998	C	T	-0.146322	0.0320852	5.72e-06	3212
rs7898615	genus.Allisonella	10	122413451	G	T	0.167966	0.0373586	8.87e-06	3212
rs594561	genus.Allisonella	11	88632972	T	C	0.112231	0.0251681	9.41e-06	3212
rs685403	genus.Allisonella	18	75370866	C	G	-0.175203	0.0404474	4.88e-06	3212
rs12675596	genus.Alloprevotella	8	69994816	T	G	0.145669	0.0290678	9.64e-07	3008
rs58212166	genus.Alloprevotella	4	189076705	G	A	-0.161506	0.0359102	7.94e-06	3005
rs34619204	genus.Alloprevotella	21	40993008	A	G	-0.156037	0.0344392	8.84e-06	3003
rs17380632	genus.Alloprevotella	3	79794395	T	A	0.125564	0.0280409	9.27e-06	3009
rs4680035	genus.Alloprevotella	3	152805600	G	A	-0.119599	0.0259446	4.99e-06	3007
rs4364940	genus.Alloprevotella	1	234126516	G	A	0.126418	0.0282207	8.58e-06	3008
rs2154444	genus.Alloprevotella	21	36053643	G	T	0.138234	0.0308961	8.37e-06	3009
rs816292	genus.Anaerofilum	12	117811409	C	T	-0.113003	0.02204	2.64e-07	5017
rs79598899	genus.Anaerofilum	2	191139151	T	C	0.182586	0.0357284	3.75e-07	4709
rs4506496	genus.Anaerofilum	1	247145690	A	G	0.10309	0.0212861	1.49e-06	4935
rs712981	genus.Anaerofilum	3	129686434	C	A	0.10076	0.0202902	6.83e-07	5051
rs17105491	genus.Anaerofilum	10	125294406	C	G	-0.193107	0.0411187	1.57e-06	4856
rs10794359	genus.Anaerofilum	11	1051715	C	T	-0.0953524	0.02006	2.23e-06	4994
rs17096874	genus.Anaerofilum	14	30991358	T	C	-0.126337	0.0268919	2.86e-06	5051
rs356049	genus.Anaerofilum	17	6450532	A	G	0.132603	0.0289802	6.56e-06	4994
rs1563175	genus.Anaerofilum	2	3838940	C	A	0.0923834	0.0202157	5.54e-06	5051
rs17012738	genus.Anaerofilum	2	76698142	G	T	0.0903417	0.0200239	7.24e-06	5051
rs9299345	genus.Anaerofilum	9	104339812	C	T	-0.1364	0.0302372	8.04e-06	5051
rs4244069	genus.Anaerofilum	12	67167461	A	G	-0.146775	0.0326594	9.81e-06	5030
rs7193624	genus.Anaerostipes	16	77574020	T	C	0.0750642	0.0150723	5.35e-07	16926
rs2804244	genus.Anaerostipes	10	117383184	G	A	-0.053089	0.0110983	2.04e-06	16926
rs62215703	genus.Anaerostipes	21	25873624	A	G	0.0644965	0.0136702	1.98e-06	15550
rs2396460	genus.Anaerostipes	2	228018671	C	T	-0.0512653	0.0109555	2.91e-06	16912
rs3900776	genus.Anaerostipes	9	13525082	A	G	-0.110013	0.0236302	2.75e-06	14694
rs2014785	genus.Anaerostipes	3	171100102	C	T	0.0515687	0.0112199	4.68e-06	16445
rs62157625	genus.Anaerostipes	2	142774333	C	T	0.088573	0.0185548	1.45e-06	15215
rs6726833	genus.Anaerostipes	2	39351569	A	C	-0.0877497	0.0189408	3.32e-06	16924
rs6474958	genus.Anaerostipes	9	1582701	G	A	-0.0500065	0.0112001	6.74e-06	16918
rs6854026	genus.Anaerostipes	4	169690814	C	T	-0.0508482	0.0109075	3.2e-06	16921
rs78735375	genus.Anaerostipes	19	1497547	C	A	-0.137429	0.0305304	5.33e-06	10360
rs7823228	genus.Anaerostipes	8	128397494	C	G	-0.0621085	0.0136614	5.84e-06	16445
rs13376554	genus.Anaerostipes	1	67595108	T	A	0.197389	0.0458642	7.72e-06	3101
rs60983350	genus.Anaerostipes	17	2850737	A	G	-0.0539901	0.0116575	4.42e-06	16344
rs10502061	genus.Anaerostipes	11	105615253	G	A	0.0835752	0.0192017	7.94e-06	16825
rs6563550	genus.Anaerotruncus	13	38058413	C	T	0.0877135	0.0176745	2.35e-07	16566
rs8005030	genus.Anaerotruncus	14	30607199	T	C	0.0554447	0.0117854	2.28e-06	16548
rs4669806	genus.Anaerotruncus	2	12200752	T	G	0.0576389	0.0122994	2.42e-06	16566
rs10150232	genus.Anaerotruncus	14	30418008	G	A	0.0567088	0.0124877	6.68e-06	16117
rs1272208	genus.Anaerotruncus	9	78630894	T	G	-0.0611743	0.0129831	4.28e-06	16117
rs12056802	genus.Anaerotruncus	8	74713100	G	C	0.0774194	0.0177178	6.13e-06	16010
rs11018566	genus.Anaerotruncus	11	89040226	G	A	-0.156465	0.0366032	6.14e-06	6278
rs7675045	genus.Anaerotruncus	4	172808992	T	A	-0.0497815	0.0110573	6.92e-06	16566
rs1431492	genus.Anaerotruncus	3	150855371	T	C	-0.0654996	0.0146188	7.36e-06	16560
rs9347879	genus.Anaerotruncus	6	165015261	C	T	0.050618	0.011049	4.22e-06	16566
rs17734739	genus.Anaerotruncus	2	211663702	C	T	0.0660052	0.014908	7.43e-06	15927
rs6494922	genus.Anaerotruncus	15	33459867	G	A	0.0903106	0.0202257	6.62e-06	16067
rs34449434	genus.Anaerotruncus	12	76523655	C	A	-0.0497004	0.0113402	9.85e-06	16117
rs7155595	genus.Anaerotruncus	14	77502546	A	C	0.0539336	0.0118903	7.55e-06	16553
rs115414803	genus.Anaerotruncus	4	88163243	C	A	-0.144356	0.0317524	6.83e-06	9273
rs2704155	genus.Anaerotruncus	11	54908652	A	T	-0.106235	0.0234815	5.42e-06	12419
rs6795673	genus.Bacteroides	3	10593224	T	C	0.0538565	0.0105251	3.38e-07	18301
rs28757219	genus.Bacteroides	6	29143451	A	T	0.0818398	0.0170319	1.29e-06	14833
rs9507307	genus.Bacteroides	13	24910476	T	C	0.0604456	0.0129128	2.13e-06	18184
rs66474973	genus.Bacteroides	20	58605432	T	G	0.0812515	0.0164479	6.81e-07	17405
rs11585893	genus.Bacteroides	1	10644351	G	A	-0.0740746	0.0147633	1.8e-06	17821
rs495004	genus.Bacteroides	9	112855426	G	C	-0.0607475	0.0129865	3.42e-06	17707
rs17619981	genus.Bacteroides	19	24342250	G	T	0.0880978	0.0187002	2.69e-06	15801
rs2023437	genus.Bacteroides	14	22045949	C	T	-0.0782324	0.0167634	5.02e-06	17484
rs66710942	genus.Bacteroides	3	77215327	T	C	0.0488038	0.0107412	5.86e-06	17821
rs13207588	genus.Bacteroides	6	41519430	G	A	-0.059205	0.0131195	7.49e-06	17707
rs2366421	genus.Bacteroides	3	62019400	A	T	-0.0528153	0.0117124	7.65e-06	18299
rs1340391	genus.Bacteroides	1	102960989	C	T	-0.0592004	0.0132244	6.73e-06	18302
rs2276875	genus.Barnesiella	4	5730954	G	A	-0.0697176	0.0139537	4.65e-07	13893
rs2428166	genus.Barnesiella	6	110831148	A	G	-0.165859	0.0337309	8.51e-07	8091
rs60316894	genus.Barnesiella	12	54872438	T	C	-0.121478	0.025184	1.19e-06	12717
rs35177866	genus.Barnesiella	3	181589155	G	A	0.0917125	0.0190133	2.95e-06	13394
rs13242616	genus.Barnesiella	7	122021518	C	T	-0.0583747	0.0123176	2.29e-06	13945
rs79795328	genus.Barnesiella	4	114546595	G	A	-0.0818645	0.0176441	4.23e-06	13657
rs2057922	genus.Barnesiella	7	10076378	C	G	0.0915241	0.0194623	3.83e-06	14208
rs199035	genus.Barnesiella	6	23435415	A	G	0.0559495	0.0119716	3e-06	13945
rs62251337	genus.Barnesiella	3	44327429	G	A	-0.0690763	0.0149374	4.24e-06	13945
rs77455852	genus.Barnesiella	5	54107036	G	T	-0.0891491	0.0195601	3.16e-06	13394
rs11155559	genus.Barnesiella	6	148601905	C	T	0.0956023	0.0212961	8.92e-06	13383
rs12909713	genus.Barnesiella	15	87145913	T	C	-0.0550716	0.0120039	4.95e-06	14205
rs113258194	genus.Barnesiella	2	180020849	G	A	0.098992	0.0214121	7.31e-06	13945
rs28479800	genus.Barnesiella	1	206216607	T	A	-0.09152	0.0210002	7.93e-06	12399
rs76181748	genus.Barnesiella	8	105458416	T	C	-0.0778559	0.017164	6.78e-06	14201
rs72684847	genus.Barnesiella	4	102616869	C	T	-0.114369	0.0253873	6.76e-06	12984
rs28418786	genus.Barnesiella	8	25834694	G	C	-0.0791324	0.0174957	6.48e-06	13698
rs182549	genus.Bifidobacterium	2	136616754	T	C	0.119703	0.0127294	1.28e-20	14778
rs7570971	genus.Bifidobacterium	2	135837906	C	A	0.113335	0.0125748	2.01e-19	14666
rs7322849	genus.Bifidobacterium	13	112859829	C	T	0.112428	0.0201813	1.08e-08	14778
rs638382	genus.Bifidobacterium	2	135288740	C	T	-0.0650864	0.0123008	9.45e-08	14021
rs1961273	genus.Bifidobacterium	2	137602926	T	C	0.0674036	0.0132319	3.51e-07	14778
rs10841473	genus.Bifidobacterium	12	20378911	C	G	-0.0624207	0.0129438	1.65e-06	14777
rs56108664	genus.Bifidobacterium	5	537890	C	T	0.0729971	0.0157926	2.44e-06	13916
rs2686790	genus.Bifidobacterium	7	48090746	C	T	0.070741	0.0157926	7.5e-06	14778
rs4567981	genus.Bifidobacterium	2	49906864	A	T	0.0562084	0.0117923	1.93e-06	14666
rs2491158	genus.Bifidobacterium	10	126089703	A	G	0.0712624	0.015983	8.05e-06	14021
rs76671854	genus.Bifidobacterium	5	169748189	G	C	-0.0846055	0.0184003	3.96e-06	13806
rs75344046	genus.Bifidobacterium	21	31861790	T	C	0.232354	0.0505979	4.86e-06	3856
rs540489	genus.Bifidobacterium	17	72897722	G	T	-0.0637641	0.0138746	5.19e-06	14561
rs857444	genus.Bifidobacterium	6	14617591	T	C	0.0558234	0.0121219	3.57e-06	14777
rs13020688	genus.Bifidobacterium	2	192878532	A	G	0.0562696	0.0122617	4.07e-06	14666
rs12022129	genus.Bifidobacterium	1	207003374	A	G	0.0619356	0.0138937	8e-06	14776
rs62181700	genus.Bifidobacterium	2	189805784	A	G	-0.0624643	0.0131205	2.17e-06	14774
rs55888705	genus.Bifidobacterium	4	1517826	G	A	0.0546319	0.0121139	6.67e-06	14777
rs5746486	genus.Bifidobacterium	22	18354272	C	T	-0.0536216	0.0120801	9e-06	14778
rs73797465	genus.Bifidobacterium	5	142793467	G	T	-0.0953566	0.0209236	4.38e-06	14666
rs116261629	genus.Bilophila	6	20505628	C	G	0.128112	0.0261358	8.62e-07	11276
rs1571225	genus.Bilophila	9	4940871	T	C	0.0826826	0.0170621	1.12e-06	12854
rs3827020	genus.Bilophila	20	61980991	T	C	0.0766479	0.0160642	1.79e-06	12628
rs1241171	genus.Bilophila	1	103299921	A	G	-0.0692654	0.0150148	4.24e-06	12856
rs7802841	genus.Bilophila	7	138583840	A	C	0.0670097	0.0137701	1.77e-06	12856
rs8013541	genus.Bilophila	14	67640571	T	A	-0.0571991	0.0125673	5.48e-06	12856
rs6793291	genus.Bilophila	3	194419531	A	C	0.112729	0.0241633	3.11e-06	11051
rs1917709	genus.Bilophila	7	123174986	T	A	0.118509	0.026742	7.37e-06	10886
rs542415	genus.Bilophila	15	50011554	C	T	-0.0613623	0.0133436	4.71e-06	12777
rs72676854	genus.Bilophila	8	109990939	C	T	0.123209	0.026882	5.62e-06	11616
rs4798126	genus.Bilophila	18	3765773	A	G	0.073288	0.016799	7.15e-06	12777
rs1969927	genus.Bilophila	12	100786847	A	G	0.0564589	0.0126935	9.07e-06	12777
rs60178956	genus.Bilophila	8	90878338	A	G	-0.0624818	0.0141485	8.06e-06	12777
rs2728491	genus.Bilophila	7	47211732	T	G	-0.0627416	0.0139456	6.33e-06	12856
rs2713349	genus.Bilophila	7	9510367	T	A	0.0617228	0.0140174	8.63e-06	12853
rs9899990	genus.Bilophila	17	9121579	G	A	-0.102702	0.0233878	9.07e-06	12088
rs11069458	genus.Bilophila	13	102402685	C	T	-0.0680947	0.015503	7.72e-06	12856
rs11149971	genus.Blautia	16	77238810	T	C	0.117605	0.02339	1.04e-06	16255
rs12453000	genus.Blautia	17	16895873	T	C	0.0625335	0.0129987	1.26e-06	17815
rs115043014	genus.Blautia	1	175757311	A	G	-0.206605	0.043992	5.19e-06	4902
rs67794373	genus.Blautia	7	124210039	T	C	0.0601709	0.0123443	1e-06	18158
rs117001700	genus.Blautia	7	68396262	C	T	0.196414	0.0441122	8.84e-06	4965
rs72973581	genus.Blautia	19	1043103	G	A	0.125169	0.0265408	1.74e-06	12764
rs4926264	genus.Blautia	19	13420917	C	T	0.0826207	0.0178239	5.1e-06	18276
rs7860714	genus.Blautia	9	1866537	G	A	-0.0502178	0.0109853	4.09e-06	18162
rs682885	genus.Blautia	11	87805911	G	A	-0.0493376	0.0107359	4.49e-06	18274
rs2788271	genus.Blautia	1	219117743	G	T	-0.0575596	0.0133492	7.16e-06	18276
rs113271346	genus.Blautia	14	78062644	T	C	0.0782682	0.0172116	6.85e-06	17465
rs3005511	genus.Blautia	6	74605806	G	A	0.0501085	0.0110768	6.19e-06	18276
rs16892041	genus.Blautia	6	9298640	C	T	-0.0622605	0.0141804	8.82e-06	18276
rs56221232	genus.Butyricicoccus	2	153453410	C	T	0.0828027	0.0167401	7.62e-07	17133
rs2017189	genus.Butyricicoccus	4	7460153	T	G	-0.0506956	0.011024	3.87e-06	17133
rs7322368	genus.Butyricicoccus	13	100213990	C	T	0.0815733	0.0183167	5.52e-06	17134
rs75238760	genus.Butyricicoccus	18	22899113	A	T	0.0619423	0.0139942	6.8e-06	17022
rs12585793	genus.Butyricicoccus	13	27018240	C	T	-0.262206	0.0564729	5.79e-06	3135
rs62478070	genus.Butyricicoccus	7	157688150	G	T	0.224039	0.0494959	5.94e-06	4007
rs4962426	genus.Butyricicoccus	10	126908208	T	G	0.0614216	0.0135979	7.38e-06	16889
rs10084203	genus.Butyricicoccus	2	191304149	G	A	0.0549699	0.0123563	8.59e-06	17135
rs12034718	genus.Butyricicoccus	1	67379595	G	A	0.0701199	0.0158214	9.58e-06	16237
rs113054641	genus.Butyricimonas	21	16550389	A	G	-0.144881	0.0274574	1.74e-07	9949
rs62390301	genus.Butyricimonas	5	159867647	C	T	-0.0872983	0.0174893	7.42e-07	10634
rs7083431	genus.Butyricimonas	10	72711156	C	A	0.0703539	0.0144439	8.85e-07	10737
rs2642760	genus.Butyricimonas	5	62119947	C	G	0.0713357	0.0145396	8.58e-07	10634
rs782080	genus.Butyricimonas	3	127468661	A	T	0.0653488	0.0137973	2.23e-06	10733
rs1862649	genus.Butyricimonas	16	22172866	A	G	0.113124	0.0248176	4.76e-06	10123
rs12304031	genus.Butyricimonas	12	129438771	A	G	-0.086278	0.0196846	6.7e-06	10658
rs1701950	genus.Butyricimonas	19	51465096	C	G	-0.105056	0.0241047	7.68e-06	9875
rs71428626	genus.Butyricimonas	2	83093264	T	G	-0.133188	0.0289905	4.8e-06	9776
rs78453362	genus.Butyricimonas	3	78740009	G	A	-0.14948	0.0327073	4.06e-06	8207
rs326049	genus.Butyricimonas	5	997217	G	C	0.0759694	0.0167617	8.19e-06	10557
rs62130338	genus.Butyricimonas	19	49162501	A	G	-0.0732608	0.0158324	3.9e-06	10557
rs9657374	genus.Butyricimonas	8	4834406	T	C	0.0680719	0.0148172	4.5e-06	10737
rs12458763	genus.Butyricimonas	18	34091618	C	A	0.122037	0.0269587	6.37e-06	10383
rs2114713	genus.Butyricimonas	15	80528373	T	G	0.062721	0.0138998	6.88e-06	10734
rs270727	genus.Butyricimonas	1	45082825	C	G	-0.0694173	0.0150795	5.38e-06	10634
rs72814525	genus.Butyricimonas	10	72443070	G	A	0.0664154	0.0149766	8.25e-06	10736
rs11228830	genus.Butyricimonas	11	56664962	G	A	0.135265	0.0298411	6.55e-06	8974
rs72723662	genus.Butyrivibrio	14	76065563	T	C	0.224078	0.0449336	7.86e-07	3073
rs7412979	genus.Butyrivibrio	1	235580646	G	C	0.186779	0.0389112	1.71e-06	3480
rs7752361	genus.Butyrivibrio	6	111780705	G	A	-0.11923	0.0239975	7.69e-07	3481
rs4537857	genus.Butyrivibrio	13	27292666	C	T	-0.12459	0.0260992	1.8e-06	3482
rs11761679	genus.Butyrivibrio	7	150596929	C	T	0.154775	0.0321539	2.2e-06	3482
rs16941336	genus.Butyrivibrio	17	20575697	T	C	0.127488	0.0267936	1.53e-06	3482
rs77356209	genus.Butyrivibrio	18	10267733	C	T	0.216874	0.0483299	6.66e-06	3379
rs74622183	genus.Butyrivibrio	14	34150977	G	A	-0.201027	0.0428204	2.46e-06	3478
rs7763512	genus.Butyrivibrio	6	21960091	A	G	0.119846	0.0253367	3.11e-06	3259
rs142855850	genus.Butyrivibrio	10	22587900	G	A	0.205013	0.0457138	6.86e-06	3234
rs9349693	genus.Butyrivibrio	6	53939724	G	A	0.117973	0.0259861	5.55e-06	3482
rs486484	genus.Butyrivibrio	20	811507	G	A	-0.108349	0.0240008	6.61e-06	3456
rs17163238	genus.Butyrivibrio	5	128976021	A	G	0.140987	0.0309117	5.51e-06	3482
rs4928024	genus.Butyrivibrio	3	54288503	G	A	-0.17471	0.0389333	8.19e-06	3481
rs1007475	genus.Butyrivibrio	6	148403405	T	G	0.118065	0.0261271	7.92e-06	3482
rs16934069	genus.Butyrivibrio	9	119693164	C	T	-0.133784	0.0299444	8.86e-06	3482
rs4294381	genus.CandidatusSoleaferrea	1	224688107	C	T	0.112197	0.023186	1.37e-06	6145
rs10090365	genus.CandidatusSoleaferrea	8	138638199	G	A	-0.0834413	0.0180989	4.17e-06	6145
rs4678258	genus.CandidatusSoleaferrea	3	137945192	C	T	0.0986136	0.0215646	5.53e-06	6101
rs10108780	genus.CandidatusSoleaferrea	8	123882833	G	A	-0.092834	0.0199807	3.64e-06	5999
rs386526	genus.CandidatusSoleaferrea	10	82879688	G	C	0.0818459	0.0180086	8.33e-06	6144
rs36155147	genus.CandidatusSoleaferrea	7	352368	T	C	0.104966	0.0240995	5.41e-06	5958
rs6881988	genus.CandidatusSoleaferrea	5	172758774	C	G	-0.0819131	0.018185	9.23e-06	6140
rs11153159	genus.CandidatusSoleaferrea	6	109376647	C	G	-0.12805	0.0285446	4.42e-06	6101
rs10809135	genus.CandidatusSoleaferrea	9	10611282	C	T	0.0834858	0.0182426	5.47e-06	5999
rs9973954	genus.CandidatusSoleaferrea	2	19885907	G	A	0.0892075	0.0195401	5.95e-06	6145
rs6489992	genus.CandidatusSoleaferrea	12	115352769	G	A	-0.0840437	0.0187031	7.89e-06	6142
rs6494306	genus.CandidatusSoleaferrea	15	62394540	G	A	-0.0969304	0.0214221	5.8e-06	6145
rs12500231	genus.CandidatusSoleaferrea	4	52935445	T	A	0.0813853	0.0182696	7.68e-06	6145
rs7400877	genus.CandidatusSoleaferrea	14	76403542	C	T	-0.0951085	0.0212799	9.29e-06	6145
rs2193878	genus.CandidatusSoleaferrea	3	190349049	A	T	0.228255	0.0509241	9.46e-06	3088
rs830149	genus.CandidatusSoleaferrea	19	47991441	G	C	0.184647	0.0397237	9.58e-06	5065
rs12404911	genus.Catenibacterium	1	240118443	T	C	0.140717	0.0304142	2.8e-06	3239
rs77285108	genus.Catenibacterium	4	122282768	A	G	-0.161826	0.0353447	3.63e-06	3210
rs73128290	genus.Catenibacterium	7	57364320	G	A	0.129726	0.0284563	4.29e-06	3239
rs212393	genus.Catenibacterium	6	159485742	A	G	-0.135254	0.0286209	3.62e-06	3239
rs7742829	genus.Catenibacterium	6	105089665	T	C	0.11411	0.0251099	5.61e-06	3239
rs999354	genus.ChristensenellaceaeR.7group	19	34076956	A	T	0.0580248	0.0117185	7.01e-07	16324
rs78521377	genus.ChristensenellaceaeR.7group	10	126448374	T	C	0.124992	0.0274797	5.61e-06	12605
rs62467127	genus.ChristensenellaceaeR.7group	7	118096925	T	C	0.114108	0.0251983	3.25e-06	12719
rs17081797	genus.ChristensenellaceaeR.7group	18	67555560	G	A	-0.0904325	0.0204253	3.34e-06	16324
rs62132810	genus.ChristensenellaceaeR.7group	19	49279227	G	A	-0.0828853	0.0179623	5.67e-06	15066
rs60954665	genus.ChristensenellaceaeR.7group	19	35883736	G	T	0.049815	0.0110787	7.13e-06	16324
rs10461257	genus.ChristensenellaceaeR.7group	4	156131004	G	A	-0.0551969	0.0122069	6.51e-06	15987
rs79150079	genus.ChristensenellaceaeR.7group	5	29352420	A	C	0.121547	0.0270977	9.42e-06	11994
rs62190261	genus.ChristensenellaceaeR.7group	2	230943099	C	A	0.0958394	0.0214723	8.74e-06	15274
rs892686	genus.ChristensenellaceaeR.7group	9	83043376	G	A	0.0514099	0.011136	3.97e-06	16325
rs73952017	genus.ChristensenellaceaeR.7group	18	1779609	T	C	-0.0862164	0.0194354	8.46e-06	15274
rs550843	genus.Clostridiumsensustricto1	6	165722832	C	T	-0.0783246	0.0169209	2.05e-06	14102
rs2795528	genus.Clostridiumsensustricto1	10	43270264	A	G	-0.184315	0.0392204	2.72e-06	6366
rs2817172	genus.Clostridiumsensustricto1	1	3041519	T	C	0.058139	0.0124492	2.77e-06	13658
rs115807074	genus.Clostridiumsensustricto1	5	84997131	G	A	-0.22736	0.0492575	4.32e-06	4229
rs116847295	genus.Clostridiumsensustricto1	12	43485015	T	C	0.110021	0.0246032	4.58e-06	12910
rs12341505	genus.Clostridiumsensustricto1	9	136710881	A	G	0.0810718	0.0180121	4.82e-06	14118
rs11586026	genus.Clostridiumsensustricto1	1	83252771	T	A	0.110967	0.0250498	8.85e-06	13095
rs11264403	genus.Clostridiumsensustricto1	1	155676492	A	G	-0.139062	0.0334454	7.76e-06	7285
rs12490337	genus.Clostridiumsensustricto1	3	111482845	G	C	-0.0616879	0.0137581	7.49e-06	14121
rs9541268	genus.Collinsella	13	68610061	A	C	0.09597	0.0197312	8.79e-07	12914
rs2671662	genus.Collinsella	17	47529492	G	C	-0.0567751	0.011945	2.22e-06	14334
rs73052258	genus.Collinsella	2	195739311	A	G	0.0930178	0.0202658	1.72e-06	14334
rs2103510	genus.Collinsella	21	29355467	A	G	0.0786551	0.0168217	2.42e-06	14334
rs75672793	genus.Collinsella	4	149818294	G	A	-0.108908	0.0240522	6.14e-06	12601
rs10890671	genus.Collinsella	11	107123199	C	T	-0.0537401	0.0118848	6.52e-06	14334
rs12921100	genus.Collinsella	16	77283458	T	A	0.0563759	0.0127019	8.23e-06	14334
rs59414781	genus.Collinsella	15	50026113	G	C	0.0668866	0.0149773	9.15e-06	14334
rs62448871	genus.Collinsella	7	24465024	A	C	-0.0540309	0.0120324	6.78e-06	14334
rs1496626	genus.Collinsella	19	31760841	C	T	-0.0722307	0.01616	6.78e-06	14334
rs149807560	genus.Collinsella	19	56526640	A	C	-0.104264	0.0235841	7.1e-06	13473
rs11597285	genus.Collinsella	10	8589813	T	G	-0.0537947	0.0120548	9.38e-06	14334
rs305411	genus.Coprobacter	1	88233128	G	A	0.129218	0.0264518	1.01e-06	6777
rs3828477	genus.Coprobacter	3	46483717	T	G	-0.091218	0.019569	2.89e-06	6798
rs55672356	genus.Coprobacter	4	34852443	A	T	-0.193354	0.0413815	2.74e-06	4903
rs143662916	genus.Coprobacter	11	103549974	T	C	0.253264	0.0540141	3.07e-06	3083
rs213863	genus.Coprobacter	6	97234939	T	C	-0.0887412	0.0188377	2.35e-06	6798
rs72821405	genus.Coprobacter	6	4714797	C	T	-0.147365	0.0319978	4.76e-06	6177
rs11532348	genus.Coprobacter	12	98289796	T	C	-0.103931	0.0226826	5.71e-06	6364
rs12996055	genus.Coprobacter	2	137223458	C	A	0.0921817	0.0209405	8.08e-06	6570
rs12684609	genus.Coprobacter	9	137784868	C	T	0.100827	0.0220366	6.1e-06	6364
rs5011652	genus.Coprobacter	15	91166608	C	G	0.0899597	0.020001	5.51e-06	6783
rs74919520	genus.Coprobacter	2	32242452	A	G	0.125703	0.0276296	5.76e-06	6387
rs28402691	genus.Coprobacter	4	96389240	C	T	0.110695	0.0251199	9.56e-06	6387
rs189356	genus.Coprobacter	20	57574851	A	G	0.0781125	0.0171916	6.26e-06	6763
rs76001613	genus.Coprobacter	4	3852385	G	C	0.21591	0.0493019	9.13e-06	3385
rs4277593	genus.Coprococcus1	20	4319420	A	G	-0.0585649	0.0109914	1.14e-07	16651
rs56405618	genus.Coprococcus1	4	174468316	G	A	-0.08963	0.0186508	1.57e-06	16379
rs74101919	genus.Coprococcus1	1	95424321	C	T	-0.0718989	0.0144651	1.03e-06	16732
rs1010560	genus.Coprococcus1	1	30400301	A	C	0.0580232	0.0122722	1.96e-06	16723
rs73031725	genus.Coprococcus1	11	134622282	C	T	0.167591	0.0355224	1.98e-06	7206
rs1519491	genus.Coprococcus1	2	22079770	C	T	0.0499197	0.0113558	8.95e-06	16733
rs1576241	genus.Coprococcus1	6	72529277	G	A	-0.0510343	0.0109535	3.33e-06	16729
rs73167075	genus.Coprococcus1	3	165693143	C	T	0.0573137	0.0127573	8.57e-06	16733
rs12794898	genus.Coprococcus1	11	124554061	T	G	0.0903299	0.0197212	4.92e-06	15186
rs946513	genus.Coprococcus1	10	15913820	T	C	0.205899	0.0460018	8.62e-06	4310
rs1762123	genus.Coprococcus1	6	150288094	T	C	-0.0891532	0.0198554	8.01e-06	16724
rs7784490	genus.Coprococcus1	7	132556835	G	C	-0.0518543	0.0113136	4.55e-06	16733
rs12886051	genus.Coprococcus1	14	29898456	C	G	-0.0521782	0.0118051	8.01e-06	16633
rs2907920	genus.Coprococcus1	19	2600717	G	A	0.0561173	0.0126824	7.65e-06	16040
rs59936925	genus.Coprococcus2	20	49266770	T	A	0.117085	0.0233995	9.38e-07	10931
rs6677933	genus.Coprococcus2	1	112139008	T	C	-0.0804405	0.0164216	1.19e-06	11483
rs1958519	genus.Coprococcus2	14	86833255	A	T	0.0665288	0.0138558	1.58e-06	11009
rs72680320	genus.Coprococcus2	4	131125786	C	T	-0.0649382	0.013919	2.27e-06	11009
rs2482516	genus.Coprococcus2	9	25554068	T	C	0.0754415	0.0164619	4.72e-06	11483
rs35890118	genus.Coprococcus2	10	129715759	G	A	-0.066536	0.0147661	8.26e-06	11478
rs10121347	genus.Coprococcus2	9	16806694	G	C	0.0925805	0.0219459	8.31e-06	11457
rs9426473	genus.Coprococcus2	1	4210455	G	A	0.0727361	0.0161662	6.31e-06	11486
rs6894272	genus.Coprococcus2	5	33114638	C	T	-0.113458	0.0253003	9.53e-06	11001
rs12634070	genus.Coprococcus2	3	180544880	C	T	0.0736486	0.0164921	9.95e-06	11457
rs61823518	genus.Coprococcus2	1	223688236	C	A	-0.0955381	0.0215724	6.68e-06	10980
rs10070053	genus.Coprococcus2	5	34794789	G	A	0.0594312	0.0135375	7.65e-06	11473
rs8100692	genus.Coprococcus3	19	40032132	C	T	0.0577411	0.0113476	4.16e-07	15829
rs62481985	genus.Coprococcus3	8	4128340	C	G	-0.0582385	0.0115052	4.18e-07	15472
rs178271	genus.Coprococcus3	22	21331556	C	T	0.145257	0.0294239	7.81e-07	10794
rs13394391	genus.Coprococcus3	2	240727657	T	C	-0.0709302	0.0150918	2.2e-06	15834
rs11080344	genus.Coprococcus3	17	26104511	T	C	0.0516921	0.0113054	4.79e-06	15835
rs7521171	genus.Coprococcus3	1	149998497	A	G	-0.0596434	0.0129279	4.32e-06	15472
rs11077359	genus.Coprococcus3	17	76343961	C	T	-0.0645443	0.0148833	9.64e-06	15378
rs6994742	genus.Coprococcus3	8	8540070	T	C	0.0551306	0.0123929	7.84e-06	15834
rs13247359	genus.Coprococcus3	7	76357726	A	G	0.051211	0.0113031	7.33e-06	15833
rs4575475	genus.Coprococcus3	14	99141751	A	G	0.0619514	0.0137787	7.04e-06	15154
rs10810043	genus.Coprococcus3	9	13799809	G	A	0.0515518	0.0115923	9.27e-06	15833
rs4677103	genus.DefluviitaleaceaeUCG011	3	72207794	G	A	0.0977912	0.0197263	9.6e-07	7983
rs72731813	genus.DefluviitaleaceaeUCG011	4	147414743	T	C	-0.147383	0.0293796	4.33e-07	7767
rs112893842	genus.DefluviitaleaceaeUCG011	9	8786663	C	T	0.11381	0.0232806	1.45e-06	8183
rs9725395	genus.DefluviitaleaceaeUCG011	1	85205632	G	A	-0.13834	0.029554	3.52e-06	8011
rs55658617	genus.DefluviitaleaceaeUCG011	21	41811003	C	T	0.174369	0.0362226	2.15e-06	6663
rs9608282	genus.DefluviitaleaceaeUCG011	22	24804081	G	T	0.142939	0.0299793	2.52e-06	7716
rs28696126	genus.DefluviitaleaceaeUCG011	7	79734541	T	A	-0.106503	0.0238473	6.63e-06	7811
rs1582238	genus.DefluviitaleaceaeUCG011	1	118723685	C	T	0.0805036	0.0167257	1.57e-06	7983
rs4344384	genus.DefluviitaleaceaeUCG011	10	66407366	T	G	0.0715978	0.0156309	4.83e-06	8180
rs2892880	genus.DefluviitaleaceaeUCG011	4	120741726	A	G	0.0817755	0.0181686	6.83e-06	8182
rs11160353	genus.Desulfovibrio	14	97116904	A	T	-0.0691756	0.0147285	2.7e-06	9234
rs2853179	genus.Desulfovibrio	8	105462047	T	C	0.0811971	0.0174234	2.42e-06	8949
rs16863365	genus.Desulfovibrio	2	198089911	G	A	0.109402	0.0226964	1.79e-06	8776
rs12031543	genus.Desulfovibrio	1	68664315	C	T	-0.127185	0.0281887	6.55e-06	8855
rs13066142	genus.Desulfovibrio	3	67478973	A	G	0.119141	0.0250891	3.79e-06	9241
rs1294544	genus.Desulfovibrio	14	90986846	C	A	0.0688782	0.0153635	7.78e-06	9241
rs2590913	genus.Desulfovibrio	13	64264446	A	G	0.154496	0.0339396	6.65e-06	7225
rs2032031	genus.Desulfovibrio	10	130170270	G	A	-0.0654931	0.0148681	9.14e-06	9241
rs72647089	genus.Desulfovibrio	8	57972916	G	T	-0.106594	0.0239337	8.3e-06	8985
rs7729080	genus.Desulfovibrio	5	52653978	A	C	-0.070287	0.0157691	9.96e-06	9241
rs4797774	genus.Desulfovibrio	18	13447995	A	G	0.212582	0.0470044	5.64e-06	3476
rs6580353	genus.Desulfovibrio	5	139410687	C	T	0.0770979	0.0169735	4.94e-06	9241
rs11166701	genus.Dialister	8	138295725	A	G	-0.0655301	0.013186	5.51e-07	11720
rs517089	genus.Dialister	11	10967286	A	T	0.076227	0.0170411	5.14e-06	11988
rs4747450	genus.Dialister	10	23199653	A	C	0.0668509	0.0147685	5.84e-06	11987
rs2314294	genus.Dialister	16	9336862	C	T	0.0865932	0.0193719	8.08e-06	11339
rs4753063	genus.Dialister	11	92267129	A	G	-0.0596297	0.0130052	4.86e-06	11989
rs2435610	genus.Dialister	7	150890034	C	A	0.0647131	0.0143314	5.93e-06	11984
rs10938938	genus.Dialister	4	23294359	A	G	-0.0773514	0.0170915	7.37e-06	11401
rs10138457	genus.Dialister	14	102458052	C	T	-0.113054	0.0261933	7.88e-06	10968
rs11071887	genus.Dialister	15	32955095	C	T	0.0662403	0.0146315	5.91e-06	11989
rs764177	genus.Dialister	3	45809449	A	C	-0.0601454	0.0135366	9.61e-06	11988
rs76680460	genus.Dialister	9	25447080	A	G	-0.161296	0.0364332	8.19e-06	7176
rs75416973	genus.Dialister	1	172809633	G	A	0.0727223	0.016451	9.46e-06	11402
rs13279148	genus.Dorea	8	127905865	A	G	0.0715309	0.0150878	2.25e-06	17605
rs62503162	genus.Dorea	8	15768657	G	A	-0.0974091	0.0194379	7.47e-07	16210
rs78772518	genus.Dorea	8	13165357	C	A	0.13826	0.0283609	3.38e-06	10858
rs12216169	genus.Dorea	6	116078810	A	T	0.0881722	0.0193683	5.33e-06	16086
rs73729431	genus.Dorea	6	25078050	T	C	-0.13745	0.0299983	3.17e-06	9596
rs4793307	genus.Dorea	17	70733523	T	C	0.0574165	0.0122472	4.01e-06	17600
rs11150408	genus.Dorea	16	81803497	G	T	0.0488254	0.0109063	7.06e-06	17215
rs345219	genus.Dorea	3	6826520	G	T	-0.0497368	0.0112621	8.8e-06	17215
rs62583469	genus.Dorea	9	106815466	A	T	-0.0634136	0.0142227	5.78e-06	16819
rs3005511	genus.Dorea	6	74605806	G	A	0.0516127	0.0112852	5.29e-06	17610
rs1899291	genus.Dorea	4	60992340	T	C	0.0697217	0.0150285	4.57e-06	17609
rs3752849	genus.Dorea	11	8729057	A	G	0.163846	0.036608	7.68e-06	5322
rs12537781	genus.Dorea	7	154978183	C	T	-0.055544	0.0125223	9.15e-06	17608
rs3851328	genus.Eggerthella	2	45453805	G	T	-0.107774	0.0236527	4.18e-06	5147
rs2240838	genus.Eggerthella	7	38335954	G	A	0.0980582	0.0197653	7.36e-07	5147
rs2223081	genus.Eggerthella	21	29778032	A	G	0.102572	0.0221108	3.89e-06	5147
rs112205261	genus.Eggerthella	1	9136139	C	T	-0.188618	0.0403613	3.35e-06	5036
rs4985746	genus.Eggerthella	17	17098213	A	G	0.110522	0.0247653	5.71e-06	4906
rs1784446	genus.Eggerthella	11	102461599	A	G	0.0907728	0.0198096	5.23e-06	5147
rs76663501	genus.Eggerthella	20	55647869	T	C	0.175349	0.0378576	4.83e-06	4814
rs6430926	genus.Eggerthella	2	141337454	T	C	0.0879736	0.0197127	8.37e-06	5147
rs2877457	genus.Eggerthella	4	70483957	A	G	-0.093486	0.0210208	9.03e-06	5083
rs13070736	genus.Eggerthella	3	20807454	C	A	-0.121331	0.0272024	7.62e-06	5147
rs67490567	genus.Eggerthella	15	65691324	C	T	0.108495	0.0245457	8.94e-06	5083
rs3812426	genus.Eisenbergiella	8	50822676	A	G	0.106447	0.0224159	2.72e-06	5583
rs1508033	genus.Eisenbergiella	15	53375201	C	A	0.091546	0.0195787	3.23e-06	5580
rs12278566	genus.Eisenbergiella	11	124764527	A	T	-0.121065	0.0251658	1.65e-06	5582
rs2683098	genus.Eisenbergiella	15	36178565	T	C	0.107319	0.022515	2.24e-06	5582
rs11079158	genus.Eisenbergiella	17	53367641	C	T	0.100627	0.022546	7.35e-06	5582
rs13258851	genus.Eisenbergiella	8	55330814	G	A	0.137001	0.0302124	7.75e-06	5583
rs12710729	genus.Eisenbergiella	2	19973210	A	C	0.0893384	0.0199069	9.84e-06	5583
rs12257723	genus.Eisenbergiella	10	109417101	C	A	-0.0952742	0.0211569	8.85e-06	5582
rs4462860	genus.Eisenbergiella	21	21610254	A	G	0.0939071	0.0201104	4.16e-06	5460
rs11027642	genus.Eisenbergiella	11	24001840	T	C	0.129006	0.0284844	4.92e-06	5583
rs11938607	genus.Eisenbergiella	4	189060431	C	T	0.0978125	0.0216636	8.22e-06	5583
rs1553971	genus.Eisenbergiella	3	111419486	G	T	0.120965	0.0263054	5.27e-06	5583
rs11098863	genus.Enterorhabdus	4	127336602	A	T	-0.0966008	0.0162677	3.06e-09	7524
rs7923280	genus.Enterorhabdus	10	20280612	T	A	0.0860019	0.0169148	5.24e-07	7524
rs114731706	genus.Enterorhabdus	2	19611953	G	T	0.182308	0.0382298	2.17e-06	5956
rs3017103	genus.Enterorhabdus	11	62174193	G	A	0.0980897	0.0208995	2.94e-06	7524
rs73331712	genus.Enterorhabdus	12	69515102	C	T	0.26199	0.055123	4.85e-06	3109
rs77655283	genus.Enterorhabdus	2	236439879	A	G	0.132988	0.0298306	5.88e-06	7494
rs9470637	genus.Enterorhabdus	6	37567189	T	A	-0.0755513	0.0166263	5.7e-06	7524
rs424715	genus.Enterorhabdus	19	35863028	C	T	0.0818743	0.0174855	4.41e-06	7524
rs10098492	genus.Enterorhabdus	8	113109756	C	T	0.132323	0.0293688	6.41e-06	7361
rs2051957	genus.Enterorhabdus	7	89709883	T	C	0.0843291	0.0189864	8.9e-06	7524
rs7221249	genus.Erysipelatoclostridium	17	10177708	G	A	0.0839861	0.0142741	4.31e-09	9781
rs710230	genus.Erysipelatoclostridium	1	42333631	C	T	0.143381	0.0281514	6.33e-07	9016
rs4697572	genus.Erysipelatoclostridium	4	25446787	G	A	-0.0810636	0.0163308	7.59e-07	9779
rs58236560	genus.Erysipelatoclostridium	11	121876913	T	G	-0.111157	0.0234426	2.16e-06	9368
rs622418	genus.Erysipelatoclostridium	9	90586043	G	A	-0.0668051	0.0143224	3.68e-06	9783
rs17804233	genus.Erysipelatoclostridium	5	77815056	C	T	-0.0662914	0.0144203	4.59e-06	9783
rs1434153	genus.Erysipelatoclostridium	2	34595533	A	G	-0.0684526	0.0152443	6.85e-06	9662
rs340991	genus.Erysipelatoclostridium	5	34892042	G	A	-0.0740482	0.0158891	3.75e-06	9781
rs6474512	genus.Erysipelatoclostridium	8	38780606	C	A	0.067015	0.0143201	3.02e-06	9783
rs9590927	genus.Erysipelatoclostridium	13	46372065	A	G	-0.0646003	0.0143479	6.39e-06	9782
rs61806970	genus.Erysipelatoclostridium	1	167818597	T	C	0.142548	0.0320688	9.09e-06	8644
rs45480394	genus.Erysipelatoclostridium	19	55857777	G	T	-0.0687134	0.0151835	7.66e-06	9604
rs2901723	genus.Erysipelatoclostridium	11	36871523	A	C	0.0641339	0.0144295	8.79e-06	9662
rs34528142	genus.Erysipelatoclostridium	17	71411325	G	C	-0.0875551	0.0195556	6.13e-06	9604
rs16936671	genus.Erysipelatoclostridium	10	36394609	T	C	-0.0968026	0.0217883	6.04e-06	9488
rs3804326	genus.Erysipelatoclostridium	6	24292185	G	A	0.14147	0.0336352	9.85e-06	7028
rs28568391	genus.ErysipelotrichaceaeUCG003	10	125628540	G	A	-0.0583911	0.0118741	6.42e-07	14544
rs11994308	genus.ErysipelotrichaceaeUCG003	8	91660344	T	C	0.115417	0.0242503	1.33e-06	13558
rs76502207	genus.ErysipelotrichaceaeUCG003	15	86522244	C	T	0.144844	0.0289929	6.41e-07	10740
rs2302840	genus.ErysipelotrichaceaeUCG003	18	43072987	C	T	-0.0871966	0.017687	1.29e-06	14897
rs10164067	genus.ErysipelotrichaceaeUCG003	18	46614602	G	T	-0.10326	0.0212405	1.13e-06	14427
rs8053479	genus.ErysipelotrichaceaeUCG003	16	4076830	G	A	-0.0838212	0.0186509	5.83e-06	13813
rs17798136	genus.ErysipelotrichaceaeUCG003	7	33684926	A	G	0.158818	0.0347674	3.24e-06	7421
rs11666127	genus.ErysipelotrichaceaeUCG003	19	57828980	G	A	-0.0719187	0.0161371	7.9e-06	13813
rs62403464	genus.ErysipelotrichaceaeUCG003	6	24220160	C	T	-0.0731743	0.0156516	3.44e-06	14899
rs59068084	genus.ErysipelotrichaceaeUCG003	4	113256737	G	T	0.0564772	0.0120224	3.12e-06	14544
rs73074432	genus.ErysipelotrichaceaeUCG003	7	20554814	T	C	0.072154	0.0164378	9.99e-06	14217
rs214586	genus.ErysipelotrichaceaeUCG003	6	18213637	C	T	-0.106455	0.024038	8.5e-06	13505
rs4758231	genus.ErysipelotrichaceaeUCG003	11	7765096	T	G	-0.0551754	0.0122047	6.55e-06	14890
rs74988980	genus.ErysipelotrichaceaeUCG003	16	80167277	A	G	-0.133141	0.0348574	8.64e-06	5944
rs75949021	genus.ErysipelotrichaceaeUCG003	2	175403951	C	T	-0.169667	0.0374238	3.58e-06	6721
rs6875357	genus.ErysipelotrichaceaeUCG003	5	32345671	T	C	0.165673	0.0353831	6.7e-06	7034
rs79396538	genus.ErysipelotrichaceaeUCG003	14	47935928	G	C	0.0848148	0.0191146	8.63e-06	13750
rs12251396	genus.ErysipelotrichaceaeUCG003	10	873148	G	A	-0.0705399	0.0158766	9.52e-06	14211
rs2267739	genus.Escherichia.Shigella	7	31136897	C	G	0.115505	0.0237628	1.42e-06	11853
rs1154904	genus.Escherichia.Shigella	11	134774845	G	A	-0.0613376	0.0130644	3.04e-06	12002
rs73208162	genus.Escherichia.Shigella	21	39324484	G	A	-0.119296	0.024839	2.19e-06	11073
rs113513883	genus.Escherichia.Shigella	7	140678199	G	A	0.172283	0.038041	5.28e-06	6280
rs7502686	genus.Escherichia.Shigella	17	14173290	C	G	-0.136384	0.0302576	5.9e-06	9990
rs57024273	genus.Escherichia.Shigella	2	236515155	C	T	0.0626172	0.0139919	9.7e-06	11853
rs113127095	genus.Escherichia.Shigella	13	23253392	G	A	0.151009	0.0323434	3.33e-06	8433
rs117092367	genus.Escherichia.Shigella	10	69394914	T	A	0.117362	0.0264533	9.65e-06	10304
rs112767262	genus.Escherichia.Shigella	16	3750623	C	T	0.0732963	0.0163589	8.21e-06	11771
rs11706043	genus.Escherichia.Shigella	3	3173016	A	T	0.075657	0.0164155	5.87e-06	12001
rs592299	genus.Escherichia.Shigella	9	136179347	C	T	-0.0592004	0.0129486	4.77e-06	11995
rs4731451	genus.Escherichia.Shigella	7	128054100	A	G	-0.0609885	0.0135157	7.47e-06	12001
rs35555519	genus.Escherichia.Shigella	16	77711641	G	C	0.101976	0.0222883	4.92e-06	12002
rs118526	genus.Escherichia.Shigella	5	79863544	A	C	-0.0594401	0.013598	8e-06	11853
rs2798105	genus.Escherichia.Shigella	1	48961903	G	A	-0.100851	0.0222045	8.25e-06	11296
rs12320842	genus.Faecalibacterium	12	83502773	G	C	0.094833	0.0163962	7.57e-09	17638
rs6910935	genus.Faecalibacterium	6	131587157	G	A	0.134864	0.0277032	1.38e-06	12640
rs1271565	genus.Faecalibacterium	14	64044097	T	C	-0.0576251	0.0119649	1.3e-06	17638
rs75499067	genus.Faecalibacterium	16	6099863	T	C	0.227585	0.0465522	1.76e-06	4526
rs9536330	genus.Faecalibacterium	13	53567017	C	T	-0.048317	0.010797	5.33e-06	18082
rs28376661	genus.Faecalibacterium	15	47404021	G	C	0.0504817	0.0109368	3.66e-06	18087
rs10927394	genus.Faecalibacterium	1	245267339	T	G	-0.232262	0.0512364	7.02e-06	3495
rs114946999	genus.Faecalibacterium	2	37125235	T	C	-0.0861565	0.01896	5.7e-06	15673
rs79656633	genus.Faecalibacterium	1	111036827	C	T	0.145631	0.0323019	8.14e-06	9080
rs61875484	genus.Faecalibacterium	10	128614990	G	C	0.0817953	0.018369	9.18e-06	16718
rs12753492	genus.Faecalibacterium	1	14201546	C	A	0.0641305	0.0149933	8.8e-06	17525
rs2835874	genus.Faecalibacterium	21	39027901	C	T	-0.0866356	0.0196496	7.54e-06	17567
rs11776390	genus.Faecalibacterium	8	38593645	C	T	-0.078354	0.017183	6.4e-06	16718
rs9852893	genus.FamilyXIIIAD3011group	3	3556826	G	C	0.0657834	0.0129056	3.88e-07	14184
rs62200412	genus.FamilyXIIIAD3011group	20	4618639	T	C	-0.0800851	0.0163834	5.8e-07	13661
rs16840310	genus.FamilyXIIIAD3011group	1	240694163	G	A	-0.0608052	0.0122149	6.75e-07	14201
rs72730932	genus.FamilyXIIIAD3011group	1	192019835	A	C	-0.0899559	0.0177107	6.89e-07	13102
rs16940167	genus.FamilyXIIIAD3011group	15	58683697	T	C	0.0732552	0.0159898	3.91e-06	14201
rs17156849	genus.FamilyXIIIAD3011group	7	28603985	A	G	-0.112891	0.0245292	4.19e-06	13352
rs62029761	genus.FamilyXIIIAD3011group	16	16006242	G	A	0.128753	0.0276002	3.89e-06	9655
rs11736617	genus.FamilyXIIIAD3011group	4	38917830	A	G	-0.0759493	0.0172101	9.02e-06	13778
rs12812672	genus.FamilyXIIIAD3011group	12	18127597	C	T	-0.096065	0.020828	2.56e-06	13565
rs9276029	genus.FamilyXIIIAD3011group	6	32695336	G	A	-0.0811384	0.0185669	8.93e-06	13566
rs12911842	genus.FamilyXIIIAD3011group	15	40047706	T	A	-0.0811976	0.0183335	6.91e-06	14125
rs149302	genus.FamilyXIIIAD3011group	5	14159925	C	T	-0.0645635	0.0143225	7.48e-06	14192
rs9837139	genus.FamilyXIIIAD3011group	3	29811865	G	A	0.10752	0.0240482	8.71e-06	13527
rs739451	genus.FamilyXIIIAD3011group	9	136678954	T	C	0.0649589	0.0147534	7.88e-06	14197
rs11126423	genus.FamilyXIIIAD3011group	2	74195551	T	C	0.0904399	0.0196301	5.91e-06	13735
rs1426266	genus.FamilyXIIIUCG001	3	188224096	C	T	-0.0665521	0.0137151	1.25e-06	12751
rs12049454	genus.FamilyXIIIUCG001	1	85228325	C	T	-0.0647298	0.0134065	1.17e-06	12748
rs3842897	genus.FamilyXIIIUCG001	1	183503664	A	G	-0.112639	0.0242751	5.2e-06	12407
rs116979587	genus.FamilyXIIIUCG001	15	25151194	A	T	-0.121679	0.0260821	3.05e-06	11989
rs62414802	genus.FamilyXIIIUCG001	6	76598635	T	C	-0.0611904	0.013457	4.29e-06	12750
rs2276529	genus.FamilyXIIIUCG001	21	45153079	G	C	-0.0759406	0.0165099	5.36e-06	12748
rs112362903	genus.FamilyXIIIUCG001	17	33761027	G	A	-0.149047	0.0333271	7.88e-06	8579
rs8076666	genus.FamilyXIIIUCG001	17	78223817	G	A	0.088655	0.0198094	8.02e-06	12265
rs7119679	genus.FamilyXIIIUCG001	11	94681786	A	G	-0.0809085	0.0174782	3.52e-06	12445
rs76463770	genus.FamilyXIIIUCG001	3	45479090	G	A	0.19313	0.0419866	3.77e-06	5651
rs12030302	genus.Flavonifractor	1	77887835	G	A	-0.0692276	0.0137467	5.61e-07	10805
rs806808	genus.Flavonifractor	10	32381186	C	T	0.0667272	0.0136557	1.18e-06	10801
rs34066017	genus.Flavonifractor	11	44849689	G	A	0.0764294	0.0159789	1.52e-06	10705
rs11811696	genus.Flavonifractor	1	237351354	C	T	-0.116063	0.0241012	2.07e-06	10221
rs11642826	genus.Flavonifractor	16	6696929	C	G	0.14686	0.0325191	6.65e-06	8151
rs114873521	genus.Flavonifractor	5	168218403	T	C	-0.130067	0.0294087	7.13e-06	9156
rs6761463	genus.Flavonifractor	2	50201547	C	G	-0.083392	0.0184596	8.11e-06	10805
rs798674	genus.Flavonifractor	16	96987	C	G	0.0637125	0.0141608	7.02e-06	10583
rs12038887	genus.Flavonifractor	1	102287083	G	C	0.0942719	0.0211646	9.37e-06	10583
rs4378146	genus.Fusicatenibacter	1	24927625	C	A	-0.0616691	0.0125259	7.2e-07	17384
rs62353480	genus.Fusicatenibacter	5	29595000	G	A	-0.0701397	0.0145589	1.57e-06	16119
rs704418	genus.Fusicatenibacter	3	64252803	C	T	0.0739124	0.0151073	7.77e-07	16626
rs2132128	genus.Fusicatenibacter	8	15360718	A	G	-0.0771914	0.0160344	1.08e-06	17370
rs206581	genus.Fusicatenibacter	18	10370596	G	A	-0.0568339	0.0127894	8.96e-06	17384
rs62187631	genus.Fusicatenibacter	2	226649570	C	T	-0.0710571	0.015924	4.55e-06	16522
rs2025938	genus.Fusicatenibacter	10	112177119	A	G	-0.0967298	0.0205426	2.99e-06	15626
rs7069626	genus.Fusicatenibacter	10	125464544	C	T	0.0509014	0.0111381	5.42e-06	17384
rs3303	genus.Fusicatenibacter	10	120447429	C	T	-0.0953657	0.020407	3.94e-06	16877
rs2039204	genus.Fusicatenibacter	9	130371107	A	T	-0.0497414	0.0107941	3.94e-06	17383
rs8028026	genus.Fusicatenibacter	15	88353215	G	A	-0.0792146	0.0180505	8.06e-06	16522
rs1864685	genus.Fusicatenibacter	17	70721782	C	A	-0.0494799	0.0108105	4.96e-06	17374
rs792108	genus.Fusicatenibacter	2	5532793	C	T	-0.0508345	0.0113843	8.5e-06	16978
rs60254196	genus.Fusicatenibacter	7	148856720	G	A	-0.0492427	0.0109365	5.47e-06	16978
rs9905659	genus.Fusicatenibacter	17	70697344	A	G	-0.061617	0.0136576	7.31e-06	17384
rs8063430	genus.Fusicatenibacter	16	73821805	C	T	-0.104026	0.022217	4.93e-06	15552
rs6515626	genus.Fusicatenibacter	20	25257001	A	G	0.141575	0.0313559	7.29e-06	7796
rs10439674	genus.Fusicatenibacter	21	42681392	G	A	-0.0572129	0.0130007	7.68e-06	17381
rs167879	genus.Fusicatenibacter	20	55937366	T	C	-0.0659543	0.0148763	5.87e-06	16542
rs73103914	genus.Fusicatenibacter	12	58658311	G	A	-0.0597324	0.0134458	8.3e-06	17384
rs76287110	genus.Gordonibacter	3	187450354	T	A	-0.242965	0.0466177	1.67e-07	3483
rs7294633	genus.Gordonibacter	12	29024534	T	C	0.12867	0.0249946	3.44e-07	3723
rs7220558	genus.Gordonibacter	17	10148653	T	A	0.116884	0.0234834	6.71e-07	3723
rs71545975	genus.Gordonibacter	7	47144505	G	A	-0.153972	0.0338918	7.04e-06	3556
rs35042269	genus.Gordonibacter	4	8142607	A	C	-0.180293	0.0403296	8.11e-06	3595
rs72714787	genus.Gordonibacter	4	136768501	A	C	0.181405	0.0377102	1.43e-06	3723
rs322296	genus.Gordonibacter	7	136937189	A	G	0.17869	0.037722	4.02e-06	3595
rs72939513	genus.Gordonibacter	1	83136096	G	A	-0.21399	0.0490592	7.98e-06	3435
rs3765837	genus.Gordonibacter	1	210628449	G	T	-0.190729	0.0433608	7.17e-06	3556
rs13412653	genus.Gordonibacter	2	30158494	C	A	0.107597	0.0239228	8.61e-06	3723
rs117347059	genus.Gordonibacter	7	129433205	C	G	-0.128261	0.0285123	9.17e-06	3684
rs16955299	genus.Gordonibacter	17	52957210	A	G	-0.196423	0.0433538	6.37e-06	3572
rs4596722	genus.Gordonibacter	9	88787144	G	A	0.102908	0.0231571	9.06e-06	3723
rs768830	genus.Gordonibacter	7	18970607	A	G	0.149852	0.0333315	7.76e-06	3723
rs61934597	genus.Gordonibacter	12	131024079	T	C	-0.172495	0.0388567	8.37e-06	3684
rs12191680	genus.Haemophilus	6	129224488	G	C	0.106544	0.0200323	1.47e-07	9115
rs9382510	genus.Haemophilus	6	55448491	T	C	-0.093521	0.0172649	7.12e-08	9117
rs9574096	genus.Haemophilus	13	36104947	T	A	-0.0736375	0.0155227	2.18e-06	9118
rs76022354	genus.Haemophilus	10	94306385	T	C	0.244638	0.0505504	1.83e-06	3618
rs111582866	genus.Haemophilus	16	48742489	A	G	-0.124265	0.026016	1.27e-06	8370
rs9895850	genus.Haemophilus	17	64535013	C	T	-0.192957	0.0416755	2.14e-06	4592
rs35509	genus.Haemophilus	12	115493337	A	G	0.128249	0.0268779	2.01e-06	8430
rs78909003	genus.Haemophilus	9	105650242	C	T	-0.246256	0.0503924	1.67e-06	3559
rs9328464	genus.Haemophilus	6	8350917	C	T	0.0723095	0.0148799	1.42e-06	9119
rs4822728	genus.Haemophilus	22	26891808	C	T	0.0705861	0.0151388	3.48e-06	9119
rs10840326	genus.Haemophilus	11	9951672	G	C	-0.0677384	0.0151463	7.37e-06	8888
rs12876183	genus.Haemophilus	13	85114550	A	T	0.0749201	0.016711	9.62e-06	9110
rs10781340	genus.Haemophilus	9	78752170	A	G	0.0948915	0.0203221	4.32e-06	9037
rs56310940	genus.Haemophilus	7	24360361	C	G	-0.108393	0.0247052	7.23e-06	9119
rs761624	genus.Holdemanella	6	163603171	G	C	0.0959801	0.0179537	1.38e-07	7706
rs607782	genus.Holdemanella	6	4148609	C	T	-0.0854214	0.0172515	7.19e-07	7456
rs75764681	genus.Holdemanella	10	4494630	C	T	-0.283103	0.0598999	1.94e-06	3003
rs73011279	genus.Holdemanella	19	15020095	C	T	-0.0961669	0.0199336	1.36e-06	7456
rs4541991	genus.Holdemanella	9	105004835	C	T	-0.0927334	0.0194435	2.1e-06	7657
rs1830029	genus.Holdemanella	7	14728950	G	C	-0.0954096	0.021093	5.35e-06	7456
rs12513188	genus.Holdemanella	4	71000791	A	G	0.0903906	0.0195276	4.65e-06	7700
rs12415649	genus.Holdemanella	10	125021315	C	G	0.0839384	0.0190567	7.88e-06	7662
rs1926302	genus.Holdemanella	1	65153340	A	G	-0.107972	0.0231421	7.5e-06	7702
rs17586763	genus.Holdemanella	13	50932063	C	T	-0.227285	0.0510135	7.72e-06	3817
rs8113760	genus.Holdemanella	19	43851935	A	G	0.078999	0.01734	4.62e-06	7456
rs34187114	genus.Holdemanella	8	138623633	A	C	-0.104505	0.022601	5.13e-06	7704
rs35228298	genus.Holdemanella	3	85392882	A	G	0.0934832	0.0202886	7.3e-06	7456
rs62113381	genus.Holdemanella	19	7668225	C	T	-0.105447	0.0232029	5.54e-06	7310
rs1867876	genus.Holdemania	11	18768068	C	T	0.0842919	0.0162192	2.74e-07	9109
rs9500080	genus.Holdemania	6	105737322	T	C	0.0926764	0.0178886	4.09e-07	9106
rs6133067	genus.Holdemania	20	3839754	C	T	0.0910829	0.0178561	5.17e-07	8863
rs150096134	genus.Holdemania	12	39589195	A	T	0.162139	0.0332089	2.38e-06	6906
rs41438744	genus.Holdemania	14	102553414	G	C	-0.12487	0.027013	2.44e-06	8839
rs77293403	genus.Holdemania	5	77388406	G	A	0.164556	0.0341775	1.77e-06	7585
rs80149660	genus.Holdemania	10	129908282	T	C	-0.232987	0.0519183	6.04e-06	3283
rs116500994	genus.Holdemania	13	81685543	T	G	-0.13755	0.0293386	2.34e-06	8432
rs55888180	genus.Holdemania	17	76443497	G	C	0.128671	0.0282795	5.89e-06	8464
rs4146507	genus.Holdemania	5	106209093	T	C	0.079488	0.0177002	7.23e-06	9108
rs111745969	genus.Holdemania	15	93110222	G	A	0.120677	0.0265781	3.71e-06	8233
rs113593397	genus.Holdemania	8	123973840	G	A	-0.128935	0.0282526	9.36e-06	8296
rs10885477	genus.Holdemania	10	115332413	C	T	-0.135137	0.0301894	8.6e-06	8690
rs9529719	genus.Holdemania	13	70856516	C	T	0.074038	0.0160494	5.97e-06	9107
rs967319	genus.Holdemania	3	60615680	C	T	0.0788638	0.0176744	8.38e-06	9108
rs12701617	genus.Holdemania	7	38292857	G	A	-0.0660617	0.0149427	9.52e-06	9106
rs73139538	genus.Holdemania	7	63323145	A	G	-0.148594	0.0327469	7.77e-06	8095
rs11080063	genus.Holdemania	17	26789271	A	G	-0.0665238	0.0149837	6.67e-06	9103
rs901099	genus.Howardella	11	77901287	G	T	-0.12718	0.0250924	6.53e-07	3647
rs1484873	genus.Howardella	18	43206985	G	A	-0.227831	0.046335	2.56e-06	3608
rs17167098	genus.Howardella	7	133154356	A	G	-0.169366	0.0352068	1.12e-06	3586
rs609430	genus.Howardella	4	169178315	G	T	-0.112045	0.0239328	3.34e-06	3798
rs36081916	genus.Howardella	7	93527414	C	T	-0.18123	0.0402987	4.7e-06	3216
rs12452946	genus.Howardella	17	17253288	G	A	-0.105833	0.0228941	3.8e-06	3800
rs61771805	genus.Howardella	1	72972799	T	A	-0.136779	0.0296811	4.03e-06	3612
rs672217	genus.Howardella	18	60125134	A	G	0.164146	0.0349993	3.52e-06	3611
rs3791893	genus.Howardella	2	218819396	G	A	0.147035	0.034023	9.5e-06	3795
rs10048062	genus.Howardella	15	98476920	T	C	-0.147352	0.0336531	8.59e-06	3800
rs2154047	genus.Howardella	14	95452797	A	C	-0.192557	0.0420093	9.97e-06	3623
rs13128780	genus.Hungatella	4	166058998	C	T	-0.149725	0.0312777	1.75e-06	3999
rs72759041	genus.Hungatella	15	89577376	T	G	-0.126025	0.0282242	3.86e-06	3910
rs10044993	genus.Hungatella	5	58424440	A	C	0.139547	0.0316748	8.07e-06	4209
rs13249325	genus.Hungatella	8	14853525	G	T	-0.100023	0.0225883	9.69e-06	4209
rs17092615	genus.Hungatella	14	95973619	A	G	0.152235	0.0337867	7.38e-06	4009
rs10805326	genus.Intestinibacter	4	14324623	A	G	0.0775151	0.0139665	3.55e-08	12303
rs4327025	genus.Intestinibacter	15	92446683	A	G	-0.0810346	0.0154397	1.64e-07	12303
rs478972	genus.Intestinibacter	11	125663184	C	T	-0.142681	0.0297116	1.82e-06	10333
rs6875660	genus.Intestinibacter	5	159686256	T	C	0.0890455	0.0193905	3.06e-06	12293
rs16938435	genus.Intestinibacter	9	21502923	C	T	-0.112189	0.0235439	1.8e-06	12303
rs6062862	genus.Intestinibacter	20	61325223	G	A	0.0924508	0.0204658	6.68e-06	12189
rs118030283	genus.Intestinibacter	16	5993076	A	G	-0.151829	0.0324471	2.67e-06	8830
rs11109097	genus.Intestinibacter	12	97928437	T	C	0.0624272	0.0138539	5.49e-06	11886
rs9348442	genus.Intestinibacter	6	10303945	T	C	0.099082	0.0221625	6.26e-06	12303
rs447950	genus.Intestinibacter	5	148846426	G	A	0.0628342	0.0136652	5.64e-06	12303
rs62430350	genus.Intestinibacter	6	170918194	C	T	0.151096	0.0351476	6.84e-06	7650
rs2702387	genus.Intestinibacter	4	179361262	G	A	0.0608559	0.0132145	4.26e-06	12291
rs68093214	genus.Intestinibacter	3	70657785	T	C	0.0662258	0.0149877	9.26e-06	11886
rs2098844	genus.Intestinibacter	11	127703160	T	C	-0.0575295	0.0128416	6.79e-06	12291
rs893394	genus.Intestinibacter	2	20054971	A	G	0.0583322	0.0130729	7.85e-06	11886
rs11258178	genus.Intestinimonas	10	13124513	G	A	0.0660742	0.0134139	6.98e-07	11766
rs12226153	genus.Intestinimonas	11	94364293	G	A	-0.151142	0.0306922	5.12e-07	9023
rs4784055	genus.Intestinimonas	16	58818770	C	T	-0.175324	0.038599	8.72e-07	3193
rs716604	genus.Intestinimonas	2	6514088	G	A	0.0818068	0.0165992	8.57e-07	12090
rs2930225	genus.Intestinimonas	16	85327902	T	G	0.0729524	0.0152948	1.35e-06	12003
rs62240188	genus.Intestinimonas	3	10611142	A	G	0.130074	0.0267179	2.2e-06	10252
rs2731794	genus.Intestinimonas	5	17209391	T	C	0.120632	0.0257529	1.92e-06	11079
rs7170984	genus.Intestinimonas	15	93819735	C	T	-0.0658116	0.0140767	2.98e-06	12090
rs10262702	genus.Intestinimonas	7	66890843	C	T	0.0918017	0.0194885	2.06e-06	11766
rs12566247	genus.Intestinimonas	1	43767569	A	T	0.0637084	0.0135355	2.19e-06	12076
rs1859797	genus.Intestinimonas	7	22007303	A	G	0.060368	0.0131793	4.12e-06	11766
rs11928843	genus.Intestinimonas	3	17187915	A	G	-0.0607331	0.0132035	4.21e-06	11766
rs17067892	genus.Intestinimonas	8	3763540	T	C	0.107194	0.0250013	6.38e-06	11544
rs72982915	genus.Intestinimonas	2	140898088	T	C	0.183158	0.0402743	4.91e-06	5591
rs994794	genus.Intestinimonas	4	114608814	C	G	-0.141905	0.0315074	7.31e-06	9250
rs4113676	genus.Intestinimonas	20	6218922	C	A	-0.218507	0.0490152	7.42e-06	3170
rs62427239	genus.Intestinimonas	6	155737906	A	C	0.162658	0.0367647	9.41e-06	6385
rs2276760	genus.Intestinimonas	3	150620956	G	A	-0.0685233	0.0152546	7.84e-06	12081
rs6934519	genus.Intestinimonas	6	67200802	T	C	0.0692373	0.0151154	8.57e-06	12089
rs1000888	genus.Intestinimonas	13	23343542	G	C	-0.0585038	0.013219	9.71e-06	12090
rs6112314	genus.Lachnoclostridium	20	19300846	C	A	-0.0561715	0.0108174	2.43e-07	17842
rs62285313	genus.Lachnoclostridium	3	177470032	G	A	0.0864203	0.0181565	1.58e-06	16991
rs78068103	genus.Lachnoclostridium	17	13816159	G	A	0.0886199	0.0194248	3.67e-06	17477
rs615997	genus.Lachnoclostridium	3	23037786	C	T	0.0511752	0.0106491	2.03e-06	17911
rs61915992	genus.Lachnoclostridium	12	28169306	T	A	0.0803876	0.0172209	2.67e-06	16773
rs789029	genus.Lachnoclostridium	18	1053252	T	C	-0.0641289	0.0137974	3.75e-06	17922
rs12566975	genus.Lachnoclostridium	1	185091351	C	T	-0.0468097	0.0105787	9.57e-06	17921
rs4738679	genus.Lachnoclostridium	8	59370320	A	G	-0.0520267	0.011404	4.42e-06	17921
rs1031599	genus.Lachnoclostridium	3	66725825	T	G	-0.078627	0.0175644	6.31e-06	17398
rs72829893	genus.Lachnoclostridium	17	46694541	T	G	0.117472	0.0268103	5.58e-06	12404
rs3821998	genus.Lachnoclostridium	4	38694566	A	C	-0.0864066	0.0192519	6.72e-06	17920
rs2385421	genus.Lachnoclostridium	18	19743455	G	A	0.0746186	0.0180734	7.14e-06	17903
rs1528479	genus.Lachnoclostridium	2	167244051	A	G	-0.0497798	0.0111919	9.64e-06	17477
rs1997204	genus.Lachnoclostridium	12	102046595	C	T	-0.108075	0.0242022	5.97e-06	14138
rs62028349	genus.Lachnoclostridium	16	27217620	C	G	0.0469989	0.0105971	9.17e-06	17922
rs13157098	genus.Lachnospira	5	176802250	G	A	-0.0768058	0.0155312	5.99e-07	15947
rs4923324	genus.Lachnospira	11	25962890	A	G	-0.0617321	0.0133387	2.44e-06	16490
rs56791201	genus.Lachnospira	2	57701660	C	T	0.051823	0.0110697	2.93e-06	16486
rs2326833	genus.Lachnospira	6	6893668	G	C	-0.078495	0.017109	4.6e-06	15632
rs4686798	genus.Lachnospira	3	186445436	C	T	0.0531826	0.0113747	2.74e-06	16497
rs159484	genus.Lachnospira	4	111995627	A	G	0.0794668	0.0176999	6.68e-06	16487
rs2520509	genus.Lachnospira	12	91006514	G	A	0.0519063	0.011578	7.42e-06	16500
rs7249113	genus.LachnospiraceaeFCS020group	19	2571232	A	G	0.0679483	0.0133496	3.72e-07	13534
rs12078956	genus.LachnospiraceaeFCS020group	1	35328576	G	C	0.106101	0.0222904	2.15e-06	13101
rs369444	genus.LachnospiraceaeFCS020group	16	23631307	G	C	0.125481	0.0259008	3.15e-06	12465
rs72793667	genus.LachnospiraceaeFCS020group	2	53946431	G	A	-0.116881	0.0246589	1.63e-06	12396
rs1363769	genus.LachnospiraceaeFCS020group	19	17865305	C	T	-0.200628	0.0449372	1.58e-06	3555
rs10093861	genus.LachnospiraceaeFCS020group	8	121244406	A	G	-0.0568869	0.0121152	3.06e-06	13772
rs9788306	genus.LachnospiraceaeFCS020group	13	40419314	T	C	-0.062804	0.0130744	1.39e-06	13772
rs62140927	genus.LachnospiraceaeFCS020group	2	53523566	T	C	0.0613709	0.0131055	2.38e-06	13771
rs113859143	genus.LachnospiraceaeFCS020group	5	109403564	C	G	-0.108906	0.0242055	2.55e-06	13238
rs9919338	genus.LachnospiraceaeFCS020group	1	118425334	C	G	-0.0553339	0.0120621	4.91e-06	13768
rs35035870	genus.LachnospiraceaeFCS020group	11	3248876	C	T	-0.190615	0.0414403	2.62e-06	5642
rs2862811	genus.LachnospiraceaeFCS020group	3	165996415	C	T	0.0564927	0.0121736	3.92e-06	13772
rs1254846	genus.LachnospiraceaeFCS020group	10	44346094	A	G	0.105963	0.0232501	5.6e-06	13172
rs4452603	genus.LachnospiraceaeFCS020group	6	71966268	G	T	0.0604208	0.0135965	8.98e-06	13487
rs2322265	genus.LachnospiraceaeFCS020group	4	166588085	T	C	-0.0666305	0.0141577	5.21e-06	13772
rs3999074	genus.LachnospiraceaeFCS020group	10	65563647	T	G	-0.0550587	0.0121847	6.55e-06	13772
rs9308097	genus.LachnospiraceaeFCS020group	4	165786478	G	A	0.055381	0.0123659	7.47e-06	13542
rs6116753	genus.LachnospiraceaeNC2004group	20	5330700	A	G	0.0994748	0.0209139	2.92e-06	6278
rs3756315	genus.LachnospiraceaeNC2004group	5	149544722	G	A	-0.0883469	0.0188397	3.33e-06	6328
rs12127733	genus.LachnospiraceaeNC2004group	1	234157721	A	G	0.115182	0.0246006	3.11e-06	6226
rs17067076	genus.LachnospiraceaeNC2004group	18	58229086	A	G	-0.154631	0.0352194	5.61e-06	4449
rs1331592	genus.LachnospiraceaeNC2004group	9	122239986	G	C	0.0948806	0.0208369	5.34e-06	6328
rs1928659	genus.LachnospiraceaeNC2004group	9	29334137	C	T	0.102522	0.0226445	6.17e-06	5516
rs1929743	genus.LachnospiraceaeNC2004group	13	76829562	C	T	0.0837206	0.0190318	9.06e-06	6330
rs12863463	genus.LachnospiraceaeNC2004group	13	47512191	A	G	-0.156365	0.0345372	6.04e-06	5516
rs117467633	genus.LachnospiraceaeNC2004group	17	21157406	C	T	-0.169687	0.0383169	9.13e-06	5077
rs12208226	genus.LachnospiraceaeNC2004group	6	22725908	A	C	-0.154739	0.0340372	9.75e-06	5620
rs9932954	genus.LachnospiraceaeND3007group	16	1100633	G	A	-0.0561864	0.0115984	1.25e-06	15222
rs13110238	genus.LachnospiraceaeND3007group	4	7678735	G	C	-0.0636978	0.0142041	4.48e-06	15019
rs72776675	genus.LachnospiraceaeND3007group	10	14137663	C	T	-0.0647067	0.014797	8.72e-06	15302
rs2861203	genus.LachnospiraceaeND3007group	3	172950553	A	G	0.0572304	0.0127279	7.37e-06	15305
rs12362320	genus.LachnospiraceaeNK4A136group	11	3922055	C	G	0.0573168	0.0115466	8.04e-07	16764
rs954878	genus.LachnospiraceaeNK4A136group	1	54578401	G	A	-0.0520656	0.0109082	1.78e-06	17227
rs7832116	genus.LachnospiraceaeNK4A136group	8	4842929	G	A	-0.0714756	0.0151703	3.57e-06	17219
rs7616165	genus.LachnospiraceaeNK4A136group	3	190415145	T	G	-0.230542	0.0483465	2.77e-06	4094
rs76193507	genus.LachnospiraceaeNK4A136group	3	161749981	G	A	-0.22973	0.0499776	2.93e-06	3578
rs11263806	genus.LachnospiraceaeNK4A136group	17	35240097	G	A	-0.0524615	0.0116758	5.07e-06	17236
rs73044693	genus.LachnospiraceaeNK4A136group	19	51256120	G	A	-0.10758	0.0229884	3.57e-06	12773
rs160061	genus.LachnospiraceaeNK4A136group	5	6116659	G	A	0.0513831	0.0108094	2.12e-06	17234
rs7073658	genus.LachnospiraceaeNK4A136group	10	62175024	G	T	-0.0499621	0.0109693	5.27e-06	17236
rs68104925	genus.LachnospiraceaeNK4A136group	14	100177681	C	T	-0.0549104	0.0115385	2.37e-06	17227
rs12611395	genus.LachnospiraceaeNK4A136group	19	21806125	G	A	-0.0902532	0.0199652	5.83e-06	16486
rs2880566	genus.LachnospiraceaeNK4A136group	17	30016653	C	T	0.0599578	0.0134693	5.61e-06	17232
rs28540839	genus.LachnospiraceaeNK4A136group	8	84735080	C	A	0.0508285	0.0110591	9.34e-06	16764
rs59805249	genus.LachnospiraceaeNK4A136group	5	90289997	C	T	0.0936162	0.0207982	9.45e-06	15195
rs10952110	genus.LachnospiraceaeNK4A136group	7	8497922	T	G	0.0487709	0.0109614	9.08e-06	16764
rs4955932	genus.LachnospiraceaeNK4A136group	3	55181375	C	T	-0.0492283	0.0109388	7.05e-06	17236
rs437876	genus.LachnospiraceaeUCG001	3	42568440	C	T	0.0784637	0.0144768	7.17e-08	10150
rs985416	genus.LachnospiraceaeUCG001	3	148269083	T	C	0.0970258	0.0181807	1.46e-07	9917
rs2050911	genus.LachnospiraceaeUCG001	1	82384407	A	G	0.0751466	0.0153934	1.11e-06	10148
rs10815577	genus.LachnospiraceaeUCG001	9	7273249	G	C	-0.0683706	0.0143691	1.72e-06	10149
rs573933	genus.LachnospiraceaeUCG001	9	14477851	C	T	-0.107898	0.0232346	3.11e-06	10150
rs78848836	genus.LachnospiraceaeUCG001	1	53773248	G	A	-0.118868	0.0259753	3.38e-06	9506
rs9403580	genus.LachnospiraceaeUCG001	6	145006780	T	C	0.107801	0.0229777	3.47e-06	10095
rs7213933	genus.LachnospiraceaeUCG001	17	36155074	A	T	-0.0816269	0.01838	9.02e-06	9961
rs8104225	genus.LachnospiraceaeUCG001	19	13962924	G	A	0.0892098	0.0197665	8.04e-06	9908
rs74034332	genus.LachnospiraceaeUCG001	16	79092359	A	G	0.168045	0.0382637	3.33e-06	6004
rs62496417	genus.LachnospiraceaeUCG001	7	96965504	G	T	-0.0748504	0.0165681	5.88e-06	10150
rs2371284	genus.LachnospiraceaeUCG001	12	56256262	C	T	-0.0761893	0.0170127	7.56e-06	9961
rs12131224	genus.LachnospiraceaeUCG001	1	166199362	T	C	0.117095	0.02591	7.4e-06	9676
rs4981345	genus.LachnospiraceaeUCG001	14	21455973	C	T	-0.0681973	0.0149831	6.09e-06	9961
rs79476906	genus.LachnospiraceaeUCG001	1	108102470	A	T	-0.087088	0.0197008	8.27e-06	9917
rs7341608	genus.LachnospiraceaeUCG001	8	56839500	C	T	-0.0784757	0.0177648	9.48e-06	9917
rs12747809	genus.LachnospiraceaeUCG004	1	240359089	A	G	-0.062197	0.0125685	8.65e-07	14464
rs2882478	genus.LachnospiraceaeUCG004	2	49904589	A	G	-0.0577091	0.0118338	1.21e-06	14466
rs12673420	genus.LachnospiraceaeUCG004	7	71303007	A	G	0.0554351	0.0118375	2.98e-06	14463
rs2444793	genus.LachnospiraceaeUCG004	6	81318836	T	C	-0.0542433	0.0118188	4.77e-06	14463
rs2726805	genus.LachnospiraceaeUCG004	4	183247601	G	A	0.0548397	0.0120844	6.3e-06	14466
rs11128180	genus.LachnospiraceaeUCG004	3	70592215	G	A	0.0648288	0.0140126	4.52e-06	14466
rs12202257	genus.LachnospiraceaeUCG004	6	78609654	A	G	-0.0550876	0.0124186	7.03e-06	14448
rs12894272	genus.LachnospiraceaeUCG004	14	40536481	G	A	0.0579792	0.0125229	4.34e-06	14463
rs233486	genus.LachnospiraceaeUCG004	6	14817584	G	A	-0.0799088	0.017766	6.28e-06	13710
rs35182105	genus.LachnospiraceaeUCG004	12	24572337	G	A	-0.109724	0.024221	4.87e-06	13170
rs6656451	genus.LachnospiraceaeUCG004	1	65990422	T	C	-0.05436	0.011947	5.57e-06	14458
rs12072562	genus.LachnospiraceaeUCG004	1	105287469	C	T	0.133104	0.0303566	7.07e-06	9176
rs2706242	genus.LachnospiraceaeUCG004	13	51292902	C	G	-0.0901399	0.0199712	9.84e-06	14026
rs62256516	genus.LachnospiraceaeUCG004	3	70324294	A	G	0.0592366	0.0132222	9.85e-06	14026
rs7629954	genus.LachnospiraceaeUCG004	3	154242406	G	A	0.108441	0.023825	5.77e-06	12568
rs10793103	genus.LachnospiraceaeUCG008	11	74391775	T	C	0.0974344	0.0181279	9.35e-08	7014
rs9873555	genus.LachnospiraceaeUCG008	3	100496680	C	G	-0.121162	0.0233467	2.41e-07	6577
rs13024781	genus.LachnospiraceaeUCG008	2	168628871	C	T	-0.0798769	0.0168846	2.29e-06	7016
rs10741777	genus.LachnospiraceaeUCG008	11	19572557	C	T	-0.0973842	0.0194791	7.69e-07	7014
rs955844	genus.LachnospiraceaeUCG008	16	84992314	C	A	0.112064	0.0228369	1.81e-06	6863
rs67078837	genus.LachnospiraceaeUCG008	4	114220647	C	T	-0.0845848	0.0170693	7.68e-07	7016
rs62277846	genus.LachnospiraceaeUCG008	2	228100140	T	C	0.102292	0.0212319	1.59e-06	7016
rs10801803	genus.LachnospiraceaeUCG008	1	90818872	A	G	-0.117029	0.0243085	1.4e-06	7017
rs61944774	genus.LachnospiraceaeUCG008	12	129539818	G	A	0.179838	0.0393797	6.34e-06	6000
rs75356640	genus.LachnospiraceaeUCG008	15	31697284	A	G	0.136523	0.0303128	9.83e-06	6423
rs57254474	genus.LachnospiraceaeUCG008	8	23071054	A	G	0.0886511	0.0199045	6.92e-06	7017
rs57091572	genus.LachnospiraceaeUCG008	6	81214803	G	A	-0.110443	0.0235801	2.86e-06	6950
rs11192447	genus.LachnospiraceaeUCG010	10	83848397	G	A	0.126592	0.024345	4.69e-07	12695
rs9981767	genus.LachnospiraceaeUCG010	21	44079875	C	A	0.0655062	0.0131994	9.96e-07	12816
rs74315802	genus.LachnospiraceaeUCG010	14	29872341	T	G	0.0867262	0.0183477	3.19e-06	12715
rs12346653	genus.LachnospiraceaeUCG010	9	92267239	T	C	0.0657686	0.0139569	2.7e-06	12816
rs10414815	genus.LachnospiraceaeUCG010	19	42586245	C	T	0.10453	0.0230253	4.24e-06	11564
rs72761829	genus.LachnospiraceaeUCG010	1	224897491	T	A	0.111884	0.0238893	2.58e-06	11488
rs72894957	genus.LachnospiraceaeUCG010	2	185862591	A	G	0.222263	0.0486425	5.68e-06	4316
rs336138	genus.LachnospiraceaeUCG010	5	8146371	T	G	0.0779543	0.0171865	7.48e-06	13236
rs4576377	genus.LachnospiraceaeUCG010	7	81410263	C	A	-0.0572001	0.0127043	7.63e-06	13225
rs2833528	genus.LachnospiraceaeUCG010	21	33193567	T	C	-0.0562148	0.0127763	9.92e-06	13233
rs2153460	genus.LachnospiraceaeUCG010	9	85576178	T	A	-0.0684038	0.0156562	9.17e-06	13236
rs17730011	genus.LachnospiraceaeUCG010	6	84772845	A	G	-0.0702357	0.015706	7.85e-06	13226
rs921925	genus.Lactobacillus	19	6928017	C	A	0.0985077	0.0203229	9.72e-07	6952
rs16861661	genus.Lactobacillus	1	18501459	A	G	-0.183147	0.038148	1.28e-06	5325
rs768253	genus.Lactobacillus	8	69010103	G	T	-0.079195	0.0171791	4.25e-06	6958
rs11674854	genus.Lactobacillus	2	28903275	T	C	-0.0852686	0.0176504	1.59e-06	6655
rs328312	genus.Lactobacillus	16	73890910	A	T	0.0815092	0.0169441	1.41e-06	6950
rs6092149	genus.Lactobacillus	20	54192992	T	A	-0.0801344	0.017149	3.29e-06	6906
rs75127669	genus.Lactobacillus	6	151027636	A	C	0.139784	0.0310414	6.83e-06	6840
rs77478751	genus.Lactobacillus	3	173151665	G	A	-0.219886	0.0475759	7.33e-06	3669
rs1530559	genus.Lactobacillus	2	135755629	A	G	0.0804001	0.0178207	4.93e-06	6655
rs62314653	genus.Lactobacillus	4	109896462	A	C	0.187692	0.0394585	2.24e-06	5944
rs7399658	genus.Lactobacillus	13	23834968	A	G	-0.107134	0.0221883	3.12e-06	6613
rs12693845	genus.Lactobacillus	2	199312684	T	C	-0.0805447	0.0177429	8.96e-06	6958
rs34757988	genus.Lactococcus	18	64699550	C	G	0.122294	0.0228976	8.95e-08	4055
rs757872	genus.Lactococcus	22	31532568	C	G	0.140799	0.027582	4.37e-07	3792
rs123059	genus.Lactococcus	17	2699935	C	T	-0.13671	0.0274694	1.27e-06	3760
rs4766997	genus.Lactococcus	12	113161438	T	C	0.114599	0.023839	2.06e-06	4053
rs10417872	genus.Lactococcus	19	28767353	G	T	0.118306	0.024522	1.29e-06	4056
rs6674304	genus.Lactococcus	1	116887742	T	C	0.200758	0.0442121	6.18e-06	3869
rs7992246	genus.Lactococcus	13	113472525	C	T	0.104232	0.0230786	4.45e-06	4057
rs55910161	genus.Lactococcus	10	71518643	T	C	0.146426	0.0307367	2.36e-06	3836
rs12621813	genus.Lactococcus	2	31266049	A	G	0.108423	0.0239978	6.61e-06	4057
rs2293361	genus.Lactococcus	2	54114864	T	C	-0.199221	0.0430969	1.4e-06	3787
rs17168302	genus.Lactococcus	7	14650221	A	G	0.191857	0.0424761	6.29e-06	4023
rs61884471	genus.Marvinbryantia	11	45826561	A	G	0.124426	0.0248431	1.01e-06	11559
rs2724813	genus.Marvinbryantia	10	12516924	G	A	-0.0840769	0.0167551	6.28e-07	11610
rs1187983	genus.Marvinbryantia	1	58441860	T	C	-0.0935456	0.0193174	2.02e-06	11896
rs2842896	genus.Marvinbryantia	6	132881664	T	C	-0.0649396	0.0131146	7.25e-07	11709
rs11645029	genus.Marvinbryantia	16	5938448	C	G	-0.060618	0.0131551	4.15e-06	11709
rs12963345	genus.Marvinbryantia	18	46255637	C	G	-0.059681	0.0132289	6.6e-06	11709
rs2863363	genus.Marvinbryantia	3	166039765	G	A	0.0634861	0.0136323	3.11e-06	11950
rs72948274	genus.Marvinbryantia	11	79518683	C	A	-0.126354	0.0272212	3.26e-06	11561
rs146541147	genus.Marvinbryantia	19	4542097	A	G	0.118845	0.0268423	6.86e-06	10778
rs11620597	genus.Marvinbryantia	13	86079090	C	T	0.119479	0.0271688	7.8e-06	11031
rs8006832	genus.Marvinbryantia	14	21577837	T	G	-0.0952415	0.0216699	6.58e-06	11412
rs3125832	genus.Marvinbryantia	1	211400180	C	A	0.0679323	0.015012	5.03e-06	11709
rs76029318	genus.Methanobrevibacter	13	41963791	C	T	0.222849	0.0454319	1.08e-06	3387
rs10202904	genus.Methanobrevibacter	2	125440268	G	T	-0.112811	0.0239106	3.09e-06	3583
rs894996	genus.Methanobrevibacter	4	104418307	A	C	0.214213	0.0456045	3.82e-06	3479
rs11018665	genus.Methanobrevibacter	11	89349287	T	A	0.113013	0.0254343	7.03e-06	3586
rs1334944	genus.Methanobrevibacter	10	112266046	C	T	0.115197	0.0255492	7.61e-06	3586
rs6776814	genus.Methanobrevibacter	3	15053083	C	T	-0.188956	0.0419905	8.05e-06	3283
rs4779844	genus.Methanobrevibacter	15	31516919	C	G	0.109639	0.0247979	9.28e-06	3585
rs4802933	genus.Methanobrevibacter	19	52925820	G	A	-0.135628	0.0308139	9.74e-06	3586
rs503751	genus.Odoribacter	15	58063881	G	C	0.0618294	0.0118887	2.08e-07	14218
rs77779484	genus.Odoribacter	12	67655943	A	G	-0.133489	0.0268526	6.56e-07	11935
rs10423795	genus.Odoribacter	19	49523088	T	C	0.0550695	0.0121164	6.58e-06	14135
rs6856150	genus.Odoribacter	4	11907559	A	G	0.0881922	0.0194146	6.06e-06	14597
rs10093869	genus.Odoribacter	8	1266824	G	A	-0.0577795	0.0125389	3.67e-06	14218
rs4793970	genus.Odoribacter	17	46763962	G	A	-0.0576329	0.0129154	6.03e-06	14687
rs74553962	genus.Odoribacter	8	69677480	G	T	0.121449	0.0264106	9.49e-06	11803
rs28417404	genus.Odoribacter	14	70944224	G	A	-0.0726896	0.0161372	3.68e-06	14698
rs16918425	genus.Odoribacter	11	6848360	T	A	0.0999781	0.0223785	8.85e-06	13689
rs1035588	genus.Olsenella	2	150077190	G	A	-0.108148	0.0236848	4.86e-06	3739
rs62112538	genus.Olsenella	19	4925018	T	C	-0.19943	0.0407033	1.19e-06	3630
rs35225860	genus.Olsenella	1	247642270	G	A	-0.223604	0.0482391	3.87e-06	3630
rs72691585	genus.Olsenella	9	21884425	A	C	-0.249079	0.0520814	2.95e-06	3078
rs9460691	genus.Olsenella	6	10422207	A	C	0.119966	0.0268645	7.28e-06	3739
rs17148768	genus.Olsenella	10	10777085	A	G	0.140434	0.0295602	2.2e-06	3648
rs61090148	genus.Olsenella	4	174810498	G	A	-0.104783	0.0231343	6.44e-06	3739
rs7540303	genus.Olsenella	1	179629191	T	C	0.108044	0.023638	5.32e-06	3739
rs2759329	genus.Olsenella	1	231960352	A	G	-0.111131	0.0237218	3.43e-06	3739
rs6046522	genus.Olsenella	20	19969568	T	C	0.122938	0.0269928	4.48e-06	3705
rs8066522	genus.Olsenella	17	59632873	A	G	-0.106529	0.0240379	9.7e-06	3739
rs234108	genus.Oscillibacter	1	184942671	G	A	0.0749553	0.0152632	9.16e-07	8694
rs36095275	genus.Oscillibacter	14	32270129	T	C	-0.0752368	0.0156861	1.4e-06	8694
rs11627628	genus.Oscillibacter	14	21479605	C	T	0.143961	0.0290223	1.01e-06	8486
rs9393920	genus.Oscillibacter	6	28580593	G	A	-0.0744662	0.0151081	9.92e-07	8930
rs133832	genus.Oscillibacter	22	44834707	C	A	-0.0795527	0.0162411	1.15e-06	8926
rs12649930	genus.Oscillibacter	4	3656291	G	T	0.121589	0.0259612	4.09e-06	8794
rs75453768	genus.Oscillibacter	10	116469806	T	G	0.12212	0.0268629	5.35e-06	8256
rs16866406	genus.Oscillibacter	2	179457147	G	A	0.0988765	0.0208795	3.08e-06	8930
rs761240	genus.Oscillibacter	20	49507892	G	T	-0.17664	0.0388812	2.04e-06	5185
rs4506202	genus.Oscillibacter	8	21598077	G	A	-0.0711323	0.0152261	3.21e-06	8694
rs61883564	genus.Oscillibacter	11	79013843	G	A	-0.101351	0.0221016	3.39e-06	8930
rs16934185	genus.Oscillibacter	9	1798324	G	A	-0.129568	0.028157	4.38e-06	8492
rs12417956	genus.Oscillibacter	11	25973451	G	C	0.0785431	0.0174075	6.03e-06	8928
rs6901560	genus.Oscillibacter	6	36931994	G	C	0.0855032	0.018693	6.21e-06	8525
rs62206502	genus.Oscillibacter	20	18003390	A	C	-0.0681423	0.0151349	6.6e-06	8883
rs137917150	genus.Oscillibacter	12	82366390	A	T	-0.174992	0.0388394	4.62e-06	5733
rs11990279	genus.Oscillibacter	8	11116314	C	T	-0.0824934	0.0180457	4.94e-06	8528
rs12206468	genus.Oscillospira	6	18093691	A	G	-0.133016	0.0269733	1.04e-06	9554
rs73038677	genus.Oscillospira	3	172373615	A	T	-0.08321	0.0168666	1.09e-06	10195
rs1954532	genus.Oscillospira	14	28151415	C	T	-0.0826246	0.0175252	2.27e-06	9841
rs28889936	genus.Oscillospira	4	89483300	C	A	0.114051	0.0252838	3.37e-06	9758
rs751183	genus.Oscillospira	1	76803093	C	T	-0.0774322	0.0172216	6.85e-06	9841
rs8076323	genus.Oscillospira	17	14881860	G	A	0.0715392	0.0156539	5.61e-06	10193
rs72866977	genus.Oscillospira	6	56160483	C	A	-0.130569	0.0281674	5.63e-06	9098
rs62422654	genus.Oscillospira	6	170474630	T	C	0.0898456	0.0198088	6.47e-06	9769
rs12925026	genus.Oscillospira	16	89792856	C	T	0.13559	0.030678	9.31e-06	8200
rs4428215	genus.Oxalobacter	3	171947435	A	G	0.130293	0.0242237	7.51e-08	4655
rs736744	genus.Oxalobacter	9	87514407	T	C	0.117882	0.0211262	2.57e-08	4655
rs6000536	genus.Oxalobacter	22	37421469	T	C	-0.130992	0.0253804	2.06e-07	4654
rs36057338	genus.Oxalobacter	4	189935314	T	G	0.207847	0.0421439	8.8e-07	4244
rs6071435	genus.Oxalobacter	20	59502888	A	T	-0.105512	0.021489	1.07e-06	4635
rs12002250	genus.Oxalobacter	9	19682558	C	A	0.217122	0.0466317	1.42e-06	4297
rs1569853	genus.Oxalobacter	6	38550301	C	T	-0.138078	0.0296981	3.65e-06	4492
rs11108500	genus.Oxalobacter	12	96819204	G	A	-0.199099	0.0427327	3.74e-06	4303
rs10464997	genus.Oxalobacter	8	20902693	A	G	0.137691	0.0294804	3.3e-06	4650
rs111966731	genus.Oxalobacter	15	93941937	C	T	0.213114	0.047162	7.3e-06	3931
rs6993398	genus.Oxalobacter	8	115560689	A	G	0.127217	0.0278855	7.13e-06	4656
rs3862635	genus.Oxalobacter	11	126582578	T	C	-0.172142	0.0394026	9.19e-06	4469
rs60884758	genus.Parabacteroides	9	2217340	T	C	-0.0702667	0.0142249	5.71e-07	17293
rs3860755	genus.Parabacteroides	5	169360155	C	G	0.0558784	0.0116625	1.71e-06	17294
rs4236095	genus.Parabacteroides	6	47368687	A	G	0.0761961	0.0157042	1.93e-06	16383
rs115602804	genus.Parabacteroides	3	191572365	A	G	0.10308	0.0222736	1.93e-06	16394
rs114567323	genus.Parabacteroides	3	52354847	C	T	0.186478	0.0405199	5.65e-06	5859
rs7298818	genus.Parabacteroides	12	56396953	T	C	0.0888832	0.0200902	8.54e-06	16510
rs6657302	genus.Parabacteroides	1	85585609	C	T	-0.10452	0.0225521	9.76e-06	16552
rs11965579	genus.Parabacteroides	6	165969505	C	G	0.162824	0.0381863	8.87e-06	3890
rs17141986	genus.Parabacteroides	16	7045276	C	G	0.0500303	0.0111459	7.27e-06	16825
rs72893646	genus.Parabacteroides	2	38037203	T	A	-0.0715594	0.0156668	8.83e-06	16508
rs2081023	genus.Paraprevotella	5	174606261	G	A	-0.122561	0.0236507	2.64e-07	7178
rs9900242	genus.Paraprevotella	17	69135631	G	A	-0.0852967	0.0175212	1.14e-06	6900
rs9602779	genus.Paraprevotella	13	86162420	C	A	-0.106692	0.0220264	6.93e-07	7177
rs140997932	genus.Paraprevotella	3	149298792	C	T	-0.162376	0.0354178	2.11e-06	6187
rs145020347	genus.Paraprevotella	11	114526679	G	A	-0.12465	0.0262323	4.03e-06	6859
rs4767113	genus.Paraprevotella	12	114131978	T	C	0.0882466	0.018382	2.14e-06	6900
rs3008582	genus.Paraprevotella	1	195971173	C	T	0.10572	0.0227246	4.36e-06	7175
rs4756632	genus.Paraprevotella	11	41079703	T	G	-0.138905	0.0289897	3.82e-06	7179
rs10842464	genus.Paraprevotella	12	25249743	C	T	-0.0758215	0.0172568	6.6e-06	7178
rs3801748	genus.Paraprevotella	7	81759508	A	G	0.0779721	0.0171691	5.2e-06	7179
rs7240324	genus.Paraprevotella	18	69623804	G	T	-0.10229	0.0226948	5.96e-06	6900
rs17109926	genus.Paraprevotella	12	71978728	G	A	-0.0988335	0.0216172	6.75e-06	7179
rs17785622	genus.Paraprevotella	6	83459314	G	A	0.248065	0.0524304	1.93e-06	3288
rs2387977	genus.Parasutterella	20	25599776	C	T	-0.0681778	0.0134756	5.38e-07	11345
rs7572229	genus.Parasutterella	2	72235444	A	G	0.066273	0.0132736	6.32e-07	11383
rs35414597	genus.Parasutterella	4	15565736	A	T	-0.0684946	0.0142143	1.51e-06	11386
rs6828768	genus.Parasutterella	4	65556925	T	C	0.0636852	0.0132645	1.78e-06	11386
rs10899911	genus.Parasutterella	10	44293839	G	A	-0.0717102	0.0148151	1.15e-06	11386
rs7303158	genus.Parasutterella	12	5275540	T	C	0.0646859	0.0134256	1.33e-06	11386
rs78383039	genus.Parasutterella	2	178954708	C	T	-0.146315	0.0297119	1.57e-06	9174
rs35055552	genus.Parasutterella	8	114804024	C	T	0.109554	0.0235433	3.35e-06	9970
rs2090816	genus.Parasutterella	6	137615592	C	A	0.0840967	0.0177315	2.9e-06	11385
rs1403396	genus.Parasutterella	12	126498824	T	A	-0.0756729	0.0159035	2.76e-06	11378
rs55877868	genus.Parasutterella	17	14692867	C	A	-0.104458	0.0228089	2.87e-06	10588
rs8039785	genus.Parasutterella	15	67316307	G	T	0.0618345	0.0133	3.62e-06	11383
rs823424	genus.Parasutterella	8	16674526	A	G	-0.0713448	0.0156958	4.95e-06	11386
rs7311004	genus.Parasutterella	12	53260710	C	T	-0.0617522	0.0136438	5.92e-06	11384
rs62273907	genus.Parasutterella	3	156550415	G	A	0.229468	0.0502262	5.88e-06	3691
rs6809952	genus.Parasutterella	3	193896709	A	G	-0.0684957	0.0150892	8.13e-06	11077
rs11715853	genus.Parasutterella	3	30163689	A	G	-0.0662952	0.0146114	6.23e-06	11386
rs75754569	genus.Peptococcus	3	17793504	G	C	0.181434	0.0319429	1.1e-08	5481
rs77681628	genus.Peptococcus	13	91182556	T	C	0.200307	0.0387328	2.69e-07	4842
rs10031059	genus.Peptococcus	4	35358594	C	T	-0.121167	0.0225844	1.24e-07	5526
rs6918730	genus.Peptococcus	6	99020289	A	G	0.135311	0.0289742	1.15e-06	5656
rs413827	genus.Peptococcus	14	57985112	A	G	0.110229	0.0237523	3.3e-06	5482
rs2054133	genus.Peptococcus	2	33691809	A	G	0.0895433	0.0188332	2.14e-06	5657
rs11001941	genus.Peptococcus	10	78716030	A	G	-0.195611	0.0392217	1.33e-06	5607
rs7033353	genus.Peptococcus	9	104595848	G	T	0.090152	0.018995	2.22e-06	5657
rs5770862	genus.Peptococcus	22	50973113	C	T	0.162018	0.0356813	3.22e-06	5431
rs34282744	genus.Peptococcus	15	75073172	C	G	0.191797	0.0399832	1.84e-06	5257
rs72850165	genus.Peptococcus	11	968356	C	T	-0.134304	0.0300423	5.74e-06	5627
rs77614201	genus.Peptococcus	13	89245906	C	T	-0.175864	0.0387523	5.68e-06	5329
rs11030569	genus.Peptococcus	11	4019788	T	A	-0.17402	0.0374133	3.13e-06	5329
rs7766680	genus.Peptococcus	6	162239191	C	G	0.0976832	0.0214155	3.51e-06	5655
rs74592222	genus.Peptococcus	1	75971700	A	G	0.137957	0.0302965	8.55e-06	5329
rs36121075	genus.Peptococcus	20	43118017	G	A	-0.14067	0.030628	6.99e-06	5301
rs76697713	genus.Peptococcus	3	17250814	A	C	0.146302	0.0322345	8.05e-06	5481
rs12069354	genus.Peptococcus	1	216223782	T	C	0.16763	0.03795	9.28e-06	5352
rs75882962	genus.Phascolarctobacterium	12	53098742	C	T	0.0968661	0.0190575	3.19e-07	10710
rs56157888	genus.Phascolarctobacterium	4	183252836	C	A	0.0954864	0.0193976	1.09e-06	10031
rs56069061	genus.Phascolarctobacterium	3	168339417	A	G	-0.111306	0.0230694	1.87e-06	11007
rs74540770	genus.Phascolarctobacterium	3	186553389	A	G	-0.121014	0.0258621	3.6e-06	9403
rs76124218	genus.Phascolarctobacterium	17	73584441	G	C	-0.159361	0.0344532	2.67e-06	7314
rs6427992	genus.Phascolarctobacterium	1	203102563	C	G	-0.0652458	0.0137508	2.09e-06	11113
rs12618201	genus.Phascolarctobacterium	2	174436533	G	A	0.0641657	0.0138202	3.38e-06	11113
rs74847270	genus.Phascolarctobacterium	22	47841258	G	A	-0.104889	0.0230998	5.73e-06	11098
rs1264476	genus.Phascolarctobacterium	8	102434276	G	T	0.0767335	0.0166041	4.3e-06	11104
rs28525131	genus.Phascolarctobacterium	14	21358155	A	G	-0.118657	0.0269048	8.23e-06	10457
rs7982713	genus.Phascolarctobacterium	13	71376322	A	G	0.0726922	0.0163201	9.72e-06	10710
rs11929846	genus.Phascolarctobacterium	4	17051156	C	T	-0.0697199	0.0157969	8.88e-06	11114
rs130483	genus.Phascolarctobacterium	22	47942612	G	A	0.0655056	0.0143596	6.79e-06	11096
rs430270	genus.Prevotella7	3	60474379	C	A	0.139155	0.0297055	2.87e-06	3318
rs57404562	genus.Prevotella7	2	12101762	A	C	0.155486	0.0316057	6.22e-07	3487
rs9959718	genus.Prevotella7	18	71442664	A	G	0.133012	0.0275361	1.9e-06	3489
rs9608249	genus.Prevotella7	22	24613952	G	A	-0.158213	0.0336317	2.07e-06	3482
rs2240542	genus.Prevotella7	2	242066314	T	C	0.12085	0.0261776	4.84e-06	3489
rs2918132	genus.Prevotella7	10	133000320	T	C	-0.114648	0.0254916	6.42e-06	3318
rs16937247	genus.Prevotella7	11	19943115	C	G	0.146098	0.0351529	9.64e-06	3486
rs118038478	genus.Prevotella7	16	47237609	G	A	0.205676	0.0468917	7.85e-06	3295
rs12124567	genus.Prevotella7	1	3343802	G	A	-0.121281	0.0275017	9.49e-06	3283
rs12195431	genus.Prevotella7	6	91019654	C	T	0.196528	0.0442322	8.73e-06	3489
rs9426434	genus.Prevotella7	1	29736216	C	T	-0.123657	0.0278514	9.72e-06	3318
rs79263163	genus.Prevotella7	11	39821773	C	A	-0.143982	0.031501	7.51e-06	3489
rs111509883	genus.Prevotella9	19	639161	C	T	0.171131	0.0347624	1.24e-06	6960
rs2683313	genus.Prevotella9	8	19115604	G	A	-0.0724576	0.0151603	1.69e-06	10260
rs117271932	genus.Prevotella9	22	44236460	G	A	0.208089	0.0440393	2.82e-06	4878
rs10512344	genus.Prevotella9	9	109009495	G	C	0.247373	0.0544087	3.19e-06	3063
rs9428102	genus.Prevotella9	1	118852817	G	A	-0.0778844	0.0176068	4.62e-06	10264
rs746764	genus.Prevotella9	20	21470713	C	T	-0.0915772	0.0193245	2.04e-06	9385
rs16966465	genus.Prevotella9	15	38513730	C	G	0.0743348	0.0165291	9.33e-06	10261
rs2104588	genus.Prevotella9	10	12497581	C	T	0.105558	0.023773	8.13e-06	9268
rs11199734	genus.Prevotella9	10	122819400	T	A	0.0770209	0.0169462	7e-06	10263
rs7232121	genus.Prevotella9	18	19993452	C	G	0.0671292	0.014423	3.76e-06	9790
rs11685699	genus.Prevotella9	2	11232685	T	C	-0.141357	0.0295665	2.03e-06	8342
rs9613013	genus.Prevotella9	22	26152738	A	G	0.0917591	0.0202697	6.1e-06	9790
rs2495052	genus.Prevotella9	1	14161251	G	A	0.0838978	0.0188523	8.97e-06	9790
rs72815774	genus.Prevotella9	2	91954502	C	T	-0.176186	0.0393068	8.78e-06	5728
rs4968431	genus.Prevotella9	17	59421778	T	G	0.0640113	0.0144162	8.58e-06	10271
rs4821647	genus.Prevotella9	22	37758730	C	G	0.0636957	0.0143983	9.95e-06	10179
rs7976209	genus.Prevotella9	12	1794470	C	T	-0.0870786	0.0197951	7.28e-06	10263
rs12648235	genus.Prevotella9	4	161115744	C	T	0.0785902	0.0177676	7.39e-06	10271
rs1304512	genus.Prevotella9	5	63736025	A	G	0.0761593	0.0165885	5.29e-06	9790
rs7237249	genus.Prevotella9	18	71992502	T	C	-0.0823764	0.0182126	8.93e-06	10271
rs2900503	genus.RikenellaceaeRC9gutgroup	9	112657543	T	G	-0.172329	0.0326671	1.55e-07	3320
rs17582787	genus.RikenellaceaeRC9gutgroup	4	149562638	G	A	-0.157739	0.0339924	3.55e-06	3320
rs7113155	genus.RikenellaceaeRC9gutgroup	11	102429543	C	G	0.114423	0.0247798	5.26e-06	3334
rs4270579	genus.RikenellaceaeRC9gutgroup	4	84698188	A	G	-0.118021	0.0271041	5.46e-06	3331
rs2998141	genus.RikenellaceaeRC9gutgroup	10	135010198	C	T	-0.136346	0.0293073	4.42e-06	3330
rs4717843	genus.RikenellaceaeRC9gutgroup	7	73334987	T	G	-0.119376	0.0260548	4.72e-06	3220
rs9887954	genus.RikenellaceaeRC9gutgroup	1	164800873	A	G	-0.114849	0.0249013	4.81e-06	3330
rs7193937	genus.RikenellaceaeRC9gutgroup	16	76605358	C	G	0.124153	0.027741	6.19e-06	3220
rs80309088	genus.RikenellaceaeRC9gutgroup	6	165668732	A	G	0.17405	0.0383423	4.56e-06	3170
rs12501673	genus.RikenellaceaeRC9gutgroup	4	163830516	G	A	0.116395	0.0262253	6.29e-06	3334
rs17032291	genus.RikenellaceaeRC9gutgroup	4	155865671	C	T	-0.169579	0.0368251	6.61e-06	3206
rs2074881	genus.RikenellaceaeRC9gutgroup	19	1970021	C	T	-0.142236	0.032391	9.45e-06	3315
rs7712231	genus.RikenellaceaeRC9gutgroup	5	31406285	G	A	0.156284	0.0350462	7.97e-06	3334
rs61841503	genus.Romboutsia	10	17019559	A	G	0.092888	0.0171454	4e-08	13568
rs10279978	genus.Romboutsia	7	5319387	G	A	-0.0622202	0.0127675	1.17e-06	14143
rs16843578	genus.Romboutsia	1	171903885	T	C	-0.0875276	0.0196779	5.08e-06	14186
rs77702691	genus.Romboutsia	13	88725540	G	A	-0.094406	0.0208544	7.37e-06	12487
rs75987356	genus.Romboutsia	2	16066705	A	G	-0.129578	0.0280454	6.71e-06	10466
rs75200530	genus.Romboutsia	8	5088054	G	T	-0.190644	0.0421065	5.07e-06	5246
rs9567264	genus.Romboutsia	13	32720756	T	C	0.0580018	0.0127495	5.76e-06	14180
rs34302036	genus.Romboutsia	7	78136725	G	A	0.0550261	0.0120835	5.88e-06	14185
rs7109293	genus.Romboutsia	11	133834657	G	A	0.0919112	0.0205738	6.98e-06	14141
rs10091895	genus.Romboutsia	8	3391361	C	T	-0.0649918	0.0145501	6.62e-06	14188
rs114398731	genus.Romboutsia	5	57229635	C	G	-0.131039	0.0293815	7.96e-06	10326
rs28603357	genus.Romboutsia	7	106406824	C	T	-0.214911	0.0474739	8.52e-06	3693
rs11221428	genus.Romboutsia	11	99665050	C	T	-0.0726779	0.0158263	6.49e-06	14187
rs9389266	genus.Romboutsia	6	135411737	G	T	0.0722815	0.0162353	9.38e-06	14187
rs62504452	genus.Romboutsia	7	145760298	G	A	-0.0710048	0.0156654	4.66e-06	14178
rs2034589	genus.Roseburia	16	8307948	C	G	0.0629765	0.0123489	5.01e-07	17846
rs116270582	genus.Roseburia	4	119349	A	T	-0.153844	0.0329324	1.2e-06	9099
rs2160994	genus.Roseburia	12	50650057	C	T	0.0550687	0.0112481	9.7e-07	17444
rs16910295	genus.Roseburia	11	12009569	C	T	-0.0980434	0.020957	2.91e-06	16648
rs12740451	genus.Roseburia	1	95178974	C	T	0.0697527	0.0153607	7.34e-06	17837
rs6445851	genus.Roseburia	3	57116228	A	G	-0.0497336	0.0108158	3.53e-06	17851
rs9300744	genus.Roseburia	13	103117486	T	C	-0.0588452	0.0126228	4.75e-06	17854
rs2943022	genus.Roseburia	5	89598914	C	T	0.0493786	0.0106763	4.11e-06	17854
rs6930661	genus.Roseburia	6	12774611	T	C	-0.0961587	0.0204975	2.48e-06	16945
rs4748237	genus.Roseburia	10	16051097	C	G	0.0488326	0.0106404	4.67e-06	17851
rs147990086	genus.Roseburia	1	145655256	G	A	-0.0578936	0.01324	8.93e-06	17840
rs329182	genus.Roseburia	5	125076494	C	T	0.0690327	0.0152884	5.9e-06	17854
rs302266	genus.Roseburia	1	194183650	C	T	-0.0777312	0.0172985	8.13e-06	17056
rs75326254	genus.Roseburia	6	166170836	T	C	-0.104628	0.0230897	7.5e-06	15893
rs55858165	genus.Roseburia	15	86512809	C	A	0.179284	0.0404954	9.99e-06	5447
rs57466170	genus.Roseburia	15	37859065	T	C	0.0741405	0.0171601	8.3e-06	17333
rs28040	genus.Roseburia	5	96018066	C	G	0.0565693	0.0126792	9.26e-06	17854
rs78753150	genus.Roseburia	5	144135655	C	A	0.0968739	0.0214067	9.98e-06	16303
rs243585	genus.Ruminiclostridium5	21	19151940	G	C	-0.0585939	0.0121017	1.33e-06	16906
rs2286384	genus.Ruminiclostridium5	12	1891043	C	G	-0.0518814	0.0107482	1.44e-06	17394
rs79968837	genus.Ruminiclostridium5	20	41177956	G	A	-0.0950311	0.0193507	1.15e-06	16602
rs2482038	genus.Ruminiclostridium5	10	12835085	A	C	0.0518991	0.0108777	1.7e-06	17396
rs113753996	genus.Ruminiclostridium5	5	32477664	C	T	0.0820689	0.0174463	3.99e-06	16680
rs1492620	genus.Ruminiclostridium5	6	50405920	C	T	-0.0830505	0.0180073	3.53e-06	17397
rs2791343	genus.Ruminiclostridium5	8	131316030	C	T	0.051717	0.0113369	5.54e-06	17392
rs10827477	genus.Ruminiclostridium5	10	35262588	G	A	-0.0547387	0.0115163	2.19e-06	17391
rs6121460	genus.Ruminiclostridium5	20	60293505	A	G	0.0932955	0.0199206	2.64e-06	17318
rs2801960	genus.Ruminiclostridium5	1	41878680	G	C	0.0520975	0.0115111	6.21e-06	17387
rs8053158	genus.Ruminiclostridium5	16	86769909	G	A	-0.0740543	0.0159151	5.9e-06	17397
rs1223978	genus.Ruminiclostridium5	13	108775162	C	T	0.0484169	0.0108254	8.16e-06	17381
rs73002572	genus.Ruminiclostridium5	2	103755970	C	G	0.181548	0.0414078	8.82e-06	3761
rs2833828	genus.Ruminiclostridium5	21	33811886	A	G	0.0489617	0.0108702	6.82e-06	17397
rs4955951	genus.Ruminiclostridium5	3	55243531	G	A	-0.0713749	0.0165826	9.96e-06	17397
rs1756364	genus.Ruminiclostridium6	14	20954661	T	G	0.0999189	0.0197169	2.54e-07	12933
rs71414120	genus.Ruminiclostridium6	14	56938952	G	T	0.200894	0.0406434	1.08e-06	5567
rs61060922	genus.Ruminiclostridium6	16	72136154	G	T	0.15913	0.0322283	1.09e-06	8955
rs79968172	genus.Ruminiclostridium6	1	240503826	A	G	0.11614	0.0243083	1.66e-06	12802
rs77193512	genus.Ruminiclostridium6	11	40289063	G	A	0.0736533	0.0153163	1.3e-06	13380
rs11992182	genus.Ruminiclostridium6	8	79766499	C	A	0.0625299	0.0137876	4.65e-06	13381
rs72991535	genus.Ruminiclostridium6	18	76018244	G	T	0.135604	0.0295174	4.95e-06	9642
rs663262	genus.Ruminiclostridium6	11	86179076	C	T	-0.13498	0.0310715	3.39e-06	7876
rs9555756	genus.Ruminiclostridium6	13	111703249	C	A	-0.0804138	0.0176692	7.1e-06	13369
rs792058	genus.Ruminiclostridium6	2	5548605	A	G	0.0554234	0.0125423	8.58e-06	12933
rs10829821	genus.Ruminiclostridium6	10	132651293	C	T	-0.097606	0.0216072	3.47e-06	12802
rs67479537	genus.Ruminiclostridium6	19	10115515	C	T	0.118994	0.026487	9.3e-06	11613
rs1871858	genus.Ruminiclostridium6	15	61047117	G	C	-0.105422	0.0237274	9.12e-06	12818
rs116969552	genus.Ruminiclostridium6	10	128214403	G	A	-0.166823	0.0376681	9.16e-06	6824
rs2548459	genus.Ruminiclostridium6	19	49209339	T	C	0.0554866	0.0122755	6.4e-06	13377
rs73176030	genus.Ruminiclostridium6	7	101271282	C	T	0.058665	0.013208	7.29e-06	13378
rs35362464	genus.Ruminiclostridium6	4	36478011	A	C	0.0720077	0.0165387	8.99e-06	13308
rs57665991	genus.Ruminiclostridium9	3	157841287	G	C	-0.0641507	0.0123339	2.07e-07	16725
rs55875763	genus.Ruminiclostridium9	3	158345912	C	G	-0.0545331	0.0112974	1.6e-06	16725
rs12040548	genus.Ruminiclostridium9	1	247710285	T	G	0.0570422	0.0122359	3.15e-06	16721
rs115044523	genus.Ruminiclostridium9	7	47013498	A	G	-0.0980026	0.0202616	2.37e-06	16107
rs12419854	genus.Ruminiclostridium9	11	68886460	A	T	-0.0727975	0.0155594	3.18e-06	16027
rs6082461	genus.Ruminiclostridium9	20	2210530	C	A	0.0586425	0.0131004	4.87e-06	16650
rs113048721	genus.Ruminiclostridium9	9	74214419	G	C	0.0600735	0.0132737	4.1e-06	16719
rs918449	genus.Ruminiclostridium9	19	34371198	G	A	-0.0950908	0.0197177	2.56e-06	16725
rs73592673	genus.Ruminiclostridium9	6	128568828	T	A	-0.081629	0.0169515	2.14e-06	15493
rs79082720	genus.Ruminiclostridium9	7	155701010	G	C	0.0928576	0.0204871	6.47e-06	16094
rs74303178	genus.Ruminiclostridium9	8	14697544	C	T	0.0532742	0.0119274	7.92e-06	16706
rs13033315	genus.Ruminiclostridium9	2	204706865	A	T	0.0511195	0.0111418	5.68e-06	16724
rs9809789	genus.Ruminiclostridium9	3	29179983	T	C	-0.0717454	0.0159673	8.72e-06	16025
rs9522712	genus.Ruminiclostridium9	13	90441578	C	T	0.0699728	0.0154939	4.66e-06	16725
rs78191726	genus.Ruminiclostridium9	6	67655320	C	T	0.0944998	0.0210206	7.58e-06	16039
rs7137760	genus.Ruminiclostridium9	12	10702414	T	C	0.050797	0.0112182	7.07e-06	16722
rs5994253	genus.RuminococcaceaeNK4A214group	22	17793012	G	A	-0.0811302	0.0157621	2.35e-07	15288
rs136761	genus.RuminococcaceaeNK4A214group	22	49796014	A	G	-0.0587521	0.0119155	8.15e-07	14822
rs11586410	genus.RuminococcaceaeNK4A214group	1	157338888	A	G	-0.0863422	0.0169937	3.66e-07	14822
rs34576931	genus.RuminococcaceaeNK4A214group	12	78373555	C	G	-0.0873312	0.0194886	4.72e-06	14678
rs10178772	genus.RuminococcaceaeNK4A214group	2	235561254	T	G	0.0714394	0.0162124	7.72e-06	15268
[truncated: 897 more rows]
