# Supplementary material for: The causality between gut microbiome and liver cirrhosis: a bi-directional two-sample Mendelian randomization analysis
Source: Front Microbiol. 2023 Oct 18;14:1256874. doi: 10.3389/fmicb.2023.1256874 (PMC10619669; doi:10.3389/fmicb.2023.1256874)
Supplement: Supplementary Table 3 — The instrumental variables of Cirrhosis (K74). The instrumental variables of Cirrhosis (ICD-10: K74) were filtered under the condition that P-value is < 5*10−6, r2 = 0.001, and kb = 10,000. [file Table_3.XLSX]

## Sheet: Sheet1
The instrumental variables of Cirrhosis (K74)
SNP	Pos.exposure	Other_allele.exposure	Effect_allele.exposure	Pval.exposure	Beta.exposure	Se.exposure	Eaf.exposure
rs1430060	16404452	G	A	3.52e-06	0.322463	0.0695257	NA
rs1882347	163551804	A	C	2.39e-06	0.276889	0.0586931	NA
rs6800736	95206700	G	A	3.3e-06	0.165981	0.0356856	NA
rs11726166	29680636	A	G	2.52e-06	0.167396	0.0355692	NA
rs28636836	87310713	C	T	6.49e-07	-0.221258	0.0444641	NA
rs166235	94370549	G	T	1.01e-06	0.213124	0.0435853	NA
rs257139	123803304	T	C	3.2e-06	-0.174609	0.037492	NA
rs28720766	32627286	C	T	9.13e-13	0.38332	0.0536641	NA
rs139603949	32970315	G	T	2.16e-06	0.57503	0.121381	NA
rs12665578	52440743	C	T	1.28e-06	0.205452	0.0424207	NA
rs186592445	9907314	G	T	1.6e-06	0.95334	0.198706	NA
rs10814133	34695472	G	A	4.88e-06	-0.17297	0.0378519	NA
rs11239729	42679099	T	C	2.46e-06	0.552352	0.117242	NA
rs116859664	35536383	C	T	3.62e-06	-1.25863	0.271721	NA
rs3184504	111446804	T	C	9.74e-07	-0.17341	0.035413	NA
rs72699018	86671321	C	T	1.82e-07	-0.284654	0.0545619	NA
rs28929474	94378610	C	T	3.48e-07	0.546256	0.107209	NA
rs117425352	88902728	G	A	3.59e-07	0.690767	0.135722	NA
rs117865572	9465690	G	A	4.28e-06	0.318934	0.0693737	NA
rs8100204	19282905	G	A	2.85e-09	0.271676	0.0457375	NA
rs62193453	24407046	G	A	4.95e-06	6.41707	1.40514	NA
rs3747207	43928975	G	A	5.25e-28	0.422987	0.0385538	NA
rs150609497	49960910	G	T	3e-06	-0.32564	0.0697167	NA
