# Supplementary material for: The causality between gut microbiome and liver cirrhosis: a bi-directional two-sample Mendelian randomization analysis
Source: Front Microbiol. 2023 Oct 18;14:1256874. doi: 10.3389/fmicb.2023.1256874 (PMC10619669; doi:10.3389/fmicb.2023.1256874)
Supplement: Supplementary Table 4 — The instrumental variables of Primary biliary cirrhosis. The instrumental variables of Primary biliary cirrhosis were filtered under the condition that P-value is < 5*10−6, r2 = 0.001, and kb = 10,000. [file Table_4.XLSX]

## Sheet: Sheet1
The instrumental variables of Primary biliary cirrhosis
SNP	Pos.exposure	Other_allele.exposure	Effect_allele.exposure	Pval.exposure	Beta.exposure	Se.exposure	Eaf.exposure
rs11209051	67333212	C	T	3.39e-07	-0.453295	0.0888733	NA
rs113126523	176767582	G	A	2.42e-06	0.447147	0.094835	NA
rs11123970	103848715	T	C	2.39e-06	-0.536364	0.113693	NA
rs67175264	111607358	T	C	8.82e-07	-0.313369	0.0637407	NA
rs6799788	159926508	A	G	1.09e-06	-0.432495	0.088727	NA
rs116556510	31261644	G	T	1.87e-07	0.402324	0.0771886	NA
rs77062257	32652987	A	T	1.21e-07	-0.758604	0.143342	NA
rs4713588	32691725	C	A	9.97e-26	0.860211	0.082031	NA
rs3097676	33086368	A	G	2.76e-09	0.44943	0.0755949	NA
rs186592445	9907314	G	T	6.1e-07	1.47777	0.29626	NA
rs948982	63030420	T	G	4.05e-06	-0.661824	0.143603	NA
rs10774624	111395984	G	A	2.3e-06	-0.294985	0.0624283	NA
rs10144543	103108377	C	T	6.47e-07	0.310217	0.0623344	NA
rs9904645	48892303	A	T	3.66e-06	0.288864	0.0623933	NA
rs3810277	50431721	G	T	1.44e-06	0.462846	0.0960424	NA
rs79054290	46643094	C	T	2.73e-06	0.722747	0.154098	NA
