# Supplementary material for: The causality between gut microbiome and liver cirrhosis: a bi-directional two-sample Mendelian randomization analysis
Source: Front Microbiol. 2023 Oct 18;14:1256874. doi: 10.3389/fmicb.2023.1256874 (PMC10619669; doi:10.3389/fmicb.2023.1256874)
Supplement: Supplementary Table 5 — The instrumental variables of Alcoholic cirrhosis. The instrumental variables of Alcoholic cirrhosis were filtered under the condition that P-value is < 5*10−6, r2 = 0.001, and kb = 10,000. [file Table_5.XLSX]

## Sheet: Supplementary Table 2
The instrumental variables of Alcoholic cirrhosis
SNP	pos.exposure	other_allele.exposure	effect_allele.exposure	pval.exposure	beta.exposure	se.exposure	eaf.exposure
rs62190923	228236097	C	G	1.30573e-06	-0.443446	0.0916424	NA
rs6556045	172228465	G	A	2.51206e-06	0.745519	0.15838	NA
rs7812374	18979088	T	C	1.46472e-06	-0.360743	0.0749054	NA
rs739846	19419071	G	A	7.54363e-07	0.656533	0.132718	NA
rs738409	44324727	C	G	1.17024e-28	0.869673	0.0783051	NA
