# Supplementary material for: The causality between gut microbiome and liver cirrhosis: a bi-directional two-sample Mendelian randomization analysis
Source: Front Microbiol. 2023 Oct 18;14:1256874. doi: 10.3389/fmicb.2023.1256874 (PMC10619669; doi:10.3389/fmicb.2023.1256874)
Supplement: Supplementary file 7 [file Table_6.xlsx]

## Sheet: 校正后数据
Table 6: the ruslut of MR and reverse MR analysis
Exposure	Outcome	Method	nSNPs	OR(95%CI)	P value	FDR
Class Coriobacteriia ID:809	ALC	Inverse variance weighted	10	2.78(1.12-6.91)	0.028	0.645
Family Coriobacteriaceae ID:811	ALC	Inverse variance weighted	10	2.78(1.12-6.91)	0.028	0.645
Family Victivallaceae ID:2255	ALC	Inverse variance weighted	5	0.51(0.29-0.91)	0.022	0.645
Genus Fusicatenibacter ID:11305	ALC	Inverse variance weighted	13	2.41(1.12-5.17)	0.024	0.645
Genus Lachnospiraceaenk4A136Group ID:11319	ALC	Inverse variance weighted	11	2.10(1.04-4.23)	0.039	0.738
Order Coriobacteriales ID:810	ALC	Inverse variance weighted	10	2.78(1.12-6.91)	0.028	0.645
Order Gastranaerophilales ID:1591	ALC	Inverse variance weighted	7	2.11(1.20-3.71)	0.0096	0.645
Class Alphaproteobacteria ID:2379	Cirrhosis(K74)	Inverse variance weighted	6	1.65(1.11-2.46)	0.014	0.413
Class Coriobacteriia ID:809	Cirrhosis(K74)	Inverse variance weighted	18	1.47(1.06-2.04)	0.02	0.413
Family Coriobacteriaceae ID:811	Cirrhosis(K74)	Inverse variance weighted	18	1.47(1.06-2.04)	0.02	0.413
Family Lachnospiraceae ID:1987	Cirrhosis(K74)	Inverse variance weighted	16	1.59(1.10-2.29)	0.013	0.413
Genus Erysipelatoclostridium ID:11381	Cirrhosis(K74)	Inverse variance weighted	15	0.68(0.52-0.89)	0.0043	0.306
Genus Holdemanella ID:11393	Cirrhosis(K74)	Inverse variance weighted	11	1.33(1.04-1.70)	0.025	0.481
Order Coriobacteriales ID:810	Cirrhosis(K74)	Inverse variance weighted	18	1.47(1.06-2.04)	0.02	0.413
Class Mollicutes Id:3920	PBC	Inverse variance weighted	12	1.90(1.07-3.36)	0.028	0.832
Genus Clostridiuminnocuumgroup Id:14397	PBC	Inverse variance weighted	8	0.55(0.36-0.83)	0.0045	0.48
Genus Ruminococcusgauvreauiigroup Id:11342	PBC	Inverse variance weighted	11	2.08(1.10-3.93)	0.025	0.832
Genus Butyricicoccus Id:2055	PBC	Inverse variance weighted	8	0.37(0.15-0.93)	0.034	0.876
Genus Dorea Id:1997	PBC	Inverse variance weighted	11	2.27(1.14-4.55)	0.02	0.832
Genus Erysipelatoclostridium Id:11381	PBC	Inverse variance weighted	15	0.55(0.34-0.88)	0.013	0.832
Order Rhodospirillales Id:2667	PBC	Inverse variance weighted	13	1.70(1.02-2.84)	0.042	0.876
Phylum Tenericutes Id:3919	PBC	Inverse variance weighted	12	1.90(1.07-3.36)	0.028	0.832
Cirrhosis(K74)	Class Actinobacteria ID:419	Inverse variance weighted	11	1.04(1.00-1.09)	0.048	0.944
Cirrhosis(K74)	Family Bifidobacteriaceae ID:433	Inverse variance weighted	10	1.05(1.00-1.09)	0.032	0.944
Cirrhosis(K74)	Genus Bifidobacterium ID:436	Inverse variance weighted	10	1.04(1.00-1.09)	0.047	0.944
Cirrhosis(K74)	Genus Prevotella9 ID:11183	Inverse variance weighted	10	1.05(1.01-1.10)	0.021	0.944
Cirrhosis(K74)	Order Bifidobacteriales ID:432	Inverse variance weighted	10	1.05(1.00-1.09)	0.032	0.944
Cirrhosis(K74)	Phylum Cyanobacteria ID:1500	Inverse variance weighted	10	0.94(0.89-0.99)	0.018	0.944
PBC	Family Actinomycetaceae ID:421	Inverse variance weighted	8	1.05(1.01-1.09)	0.0086	0.912
PBC	Genus Actinomyces ID:423	Inverse variance weighted	8	1.05(1.00-1.09)	0.041	0.992
PBC	Genus Barnesiella ID:944	Inverse variance weighted	8	0.97(0.95-1.00)	0.028	0.992
PBC	Genus Butyricicoccus ID:2055	Inverse variance weighted	8	1.03(1.00-1.05)	0.025	0.992
PBC	Order Actinomycetales ID:420	Inverse variance weighted	8	1.05(1.01-1.09)	0.0079	0.912
